# Supplementary material for: Pregnancy outcomes following in vitro fertilization treatment in women with previous recurrent ectopic pregnancy
Source: PLoS One. 2022 Aug 15;17(8):e0272949. doi: 10.1371/journal.pone.0272949 (PMC9377625; doi:10.1371/journal.pone.0272949)
Supplement: S1 Data — (XLSX) [file pone.0272949.s001.xlsx]

## Sheet: SEP group
maternal age	age classification (1: < 30; 2: 30 to < 35; 3: ≥ 35)	NO.of previous EP	years of infertility	AFC	Male factor(0-NO; 1-YES)	Stimulation protocol (1-Long protocol;2-Short protocol;3-Micro-stimulation protocol;4-Others)	Duration of stimulation (d)	No. of oocytes retrieved	normal fertilization rate (2pn/no. of ooccyte retreived)	stage of ET(0,cleavage;1,blastocyst)	Type of embryo transfer(1,fresh;2,frozen-thawed)	No. of ET	live birth(0-NO;1-YES)	height(cm)	weight (kg)	BMI	Basal LH	Basal E2	Tubal factor (0-NO; 1-YES)	Ovulatory disorder(0-NO; 1-YES)	Endometriosis(0-NO; 1-YES)	EP treatment(salpingectomy-0, salpingostomy-1)	Parity	PID (0-no,1-yes)	tubal factor (0-no,1-yes)	hydrosalpinx (0-no,1-yes)	FSH	fertilization method (1:IVF; 2:ICSI)	2pn	No. of blastocyst transferred	No. of cleavage transferred	clinical pregnancy (0-NO;1-YES)	miscarriage(0-NO;1-YES)	ectopic pregnancy(0-NO;1-YES)	ectopic pregnancy(0-NO;1-YES)
40	3	1	5	4	0	4	9	3	0.666667	0	2	2	1	162	50	19.052	3.8	25	1	1	0	1	0	0	1	0	8.67	2	2		2	1	0	0	0
35	3	1	1	8	0	4	9	5	0.2	0	2	2	1	164	84	31.2314	2.42	67	1	1	0	0	0	0	0	0	6.8	1	1		2	1	0	0	0
31	2	1	1.5	5	0	3	6	10	0.5	0	1	2	0	160	58	22.6562	4.25	57	1	1	0	0	0	0	1	0	3.78	1	5	2		0	0	0	0
27	1	1	5	6	0	1	9	1	1	0	2	1	1	153	52	22.2137	3.12	20	1	0	0	0	1	0	1	0	11.99	2	1		1	1	0	0	0
42	3	1	1	8	0	1	9	6	1	0	2	2	1	158	58	23.2335	3.1	19	1	0	0	0	1	0	1	0	7.48	1	6		2	1	0	0	0
36	3	1	12	10	0	1	8	7	0.285714	0	1	2	1	174	70	23.1206	4.26	30	1	0	0	0	0	0	1	0	7.57	1	2		2	1	0	0	0
34	2	1	1.5	14	0	1	14	5	0.6	1	2	1	0	166	60	21.7738	5.67	19	1	0	0	0	1	0	1	0	8.55	1	3		1	0	0	0	0
31	2	1	1.5	8	1	2	9	18	0.722222	0	2	2	1	160	60	23.4375	2.94	34	1	0	0	1	0	0	0	0	5.42	1	13		2	1	0	0	0
25	1	1	1	13	0	1	10	14	0.714286	1	1	2	0	153	58	24.7768	5	35	1	0	0	0	1	0	0	0	6.4	1	10	2		0	0	0	0
37	3	1	1	4	1	1	10	2	1	1	2	2	0	160	52	20.3125	3.54	20	1	0	0	0	0	0	1	0	4.69	2	2	2		1	1	0	0
28	1	1	1	12	0	2	8	11	0.727273	0	2	2	0	159	50	19.7777	4.63	29	1	0	0	1	0	0	0	0	7.26	2	8		2	0	0	0	0
36	3	1	2	3	0	3	5	10	0.5	0	2	2	0	158	56	22.4323	4.45	78	1	0	0	1	0	0	1	0	9.21	2	5		2	0	0	1	1(tubal)
28	1	1	3	2	0	3	5	1	1	0	2	2	1	159	54	21.3599	3.94	33	1	0	0	0	0	1	1	0	22.23	1	1		2	1	0	0	0
36	3	1	1	11	0	1	11	3	0.666667	0	2	2	0	152	44	19.0443	4.86	18	1	0	0	0	0	1	1	0	8.61	1	2		2	0	0	0	0
29	1	1	3	3	0	2	6	3	0.666667	1	2	2	0	157	49	19.8791	4.82	30	1	0	0	0	0	0	1	1	5.54	1	2	2		0	0	0	0
36	3	1	12	12	1	1	9	5	0.4	0	2	2	0	158	54	21.6311	7.61	30	1	0	0	0	0	0	1	0	16.18	1	2		2	0	0	0	0
31	2	1	1	5	0	2	8	23	0.782609	1	1	1	1	163	60	22.5827	3.64	20	1	0	0	0	0	0	1	0	9.9	1	18	1		1	0	0	0
27	1	1	1	9	0	1	9	8	0.875	1	2	1	1	158	52	20.83	5.49	31	1	0	0	0	0	0	1	0	7.81	1	7	1		1	0	0	0
30	2	1	1	13	0	1	11	5	1	1	2	1	1	155	44	18.3143	4.61	34	1	0	0	0	0	0	1	0	8.61	1	5	1		1	0	0	0
40	3	1	4	4	0	2	6	3	0.666667	0	2	2	0	163	58	21.83	3.62	46	1	0	0	0	0	0	1	0	7.7	2	2		2	0	0	0	0
39	3	1	1	5	0	2	8	11	0.545455	0	1	2	1	152	48	20.7756	2.99	10	1	0	0	0	0	0	1	0	5.56	1	6		2	1	0	0	0
31	2	1	1	9	0	1	10	12	0.333333	1	1	2	0	160	48	18.75	5.78	41	1	0	0	0	0	0	0	0	4.79	2	4	2		0	0	0	0
32	2	1	1	10	1	1	10	12	0.75	0	2	1	1	158	50	20.0288	5.72	89	1	0	0	0	0	0	1	0	2.35	1	9		1	1	0	0	0
41	3	1	17	8	0	1	12	3	0.666667	0	2	1	0	158	43	17.2248	3.95	36	1	0	0	1	0	0	1	0	8.67	2	2		1	0	0	0	0
29	1	1	3	8	1	2	8	9	0.666667	0	2	2	0	163	84	31.6158	3.48	78	1	0	0	0	0	0	1	0	8.06	1	6		2	0	0	0	0
28	1	1	1	3	0	3	3	21	0.47619	1	1	2	1	160	73	28.5156	4.28	33	1	0	0	0	0	0	1	0	15.34	1	10	2		1	0	0	0
26	1	1	1	9	1	1	11	13	0.692308	0	2	2	0	164	55	20.4491	4.15	18	1	0	0	1	1	0	1	0	7.55	1	9		2	0	0	0	0
35	3	1	1	14	0	1	9	2	1	0	1	2	1	154	58	24.4561	12.07	16	1	0	0	0	0	0	0	0	5.59	1	2		2	1	0	0	0
32	2	1	6	6	0	1	9	7	0.714286	0	2	2	0	158	40	16.0231	3.57	42	1	0	0	0	0	0	0	0	18.29	1	5		2	0	0	1	1(cornual)
31	2	1	5	14	1	1	9	10	0.7	1	2	1	1	156	47	19.313	3.23	22	1	0	0	0	0	0	1	0	3.89	1	7	1		1	0	0	0
35	3	1	2	3	0	3	7	12	0.5	0	2	2	1	158	57	22.8329	3.79	23	1	0	1	0	0	0	1	0	12.34	1	6		2	1	0	0	0
23	1	1	2	5	0	3	9	6	0.5	0	2	2	0	155	45	18.7305	3.62	24	1	0	0	0	0	0	1	0	7.07	1	3		2	0	0	0	0
41	3	1	1	5	0	1	8	1	1	0	2	2	0	161	47	18.132	4.15	41	1	0	0	0	0	0	1	1	22.92	1	1		2	0	0	0	0
38	3	1	13	3	0	4	2	5	0.8	1	2	2	0	155	55	22.8928	3.22	54	1	0	0	0	0	0	1	0	9.38	1	4	2		0	0	0	0
30	2	1	6	5	0	1	11	6	0.5	1	1	1	1	165	53	19.4674	4.09	15	1	0	0	0	0	0	0	0	4.99	2	3	1		1	0	0	0
28	1	1	1	14	0	1	10	3	1	1	2	1	1	165	57	20.9366	3.38	20	1	0	0	0	0	0	1	0	10.59	1	3	1		1	0	0	0
31	2	1	4	11	0	1	9	9	0.777778	0	2	2	1	158	60	24.0346	3.18	17	1	0	0	0	0	1	1	0	8.02	1	7		2	1	0	0	0
36	3	1	2	6	0	1	11	9	0.777778	1	2	2	0	168	57	20.1956	4.09	87	1	0	0	0	0	0	1	1	6.98	1	7	2		0	0	0	0
31	2	1	2	9	0	1	11	35	0.714286	0	2	2	1	155	53	22.0604	3.34	24	1	1	0	0	0	0	1	0	4.13	1	25		2	1	0	0	0
34	2	1	1	13	1	1	9	13	0.846154	0	2	2	0	162	52	19.8141	4.2	29	1	0	0	1	0	0	1	0	7.58	1	11		2	0	0	0	0
29	1	1	3	3	0	2	7	14	0.785714	1	1	1	1	158	55	22.0317	3.03	56	1	0	0	0	0	0	1	0	6.08	1	11	1		1	0	0	0
31	2	1	1	4	0	2	6	3	0.666667	0	2	2	1	160	55	21.4844	3.44	31	1	0	0	0	0	0	1	0	11.16	1	2		2	1	0	0	0
34	2	1	5	9	0	1	8	8	0.625	0	1	2	1	161	53	20.4467	7.32	40	1	0	0	0	0	0	1	0	10.19	1	5		2	1	0	0	0
29	1	1	1	4	1	3	4	5	1	0	2	1	1	163	53	19.9481	4.26	28	1	0	0	1	0	0	1	0	7.89	1	5		1	1	0	0	0
43	3	1	10	16	0	1	8	7	0.285714	0	1	2	0	155	58	24.1415	15.63	44	1	0	0	0	0	0	1	0	6.13	1	2		2	0	0	1	1(tubal)
28	1	1	1	12	0	1	10	18	0.777778	1	1	1	0	162	54	20.5761	3.48	20	1	0	0	0	0	0	1	0	5.53	1	14	1		0	0	0	0
29	1	1	1	7	0	1	10	7	0.428571	0	2	2	0	160	59	23.0469	3.04	30	1	0	0	0	0	0	1	0	6.09	1	3		2	0	0	0	0
33	2	1	5	6	0	2	7	8	0.5	1	1	1	0	163	52	19.5717	3.38	36	1	0	0	0	0	0	1	0	9.61	1	4	1		0	0	0	0
30	2	1	1	7	0	1	11	17	0.647059	1	2	1	0	163	52	19.5717	3.87	57	1	0	0	0	0	0	1	0	12.92	1	11	1		1	1	0	0
26	1	1	2	5	0	4	6	10	0.5	1	1	2	1	158	58	23.2335	6.98	37	1	0	1	0	0	0	1	0	7.68	1	5	2		1	0	0	0
43	3	1	10	2	0	1	11	2	0.5	0	2	2	0	160	49	19.1406	3.35	14	1	0	0	0	0	0	1	0	9.59	1	1		2	0	0	0	0
28	1	1	3	3	0	4	7	7	0.571429	0	2	2	1	155	54	22.4766	4.68	92	1	0	0	1	0	0	1	0	6.56	1	4		2	1	0	0	0
26	1	1	3	2	0	3	4	16	1	1	1	1	0	158	57	22.8329	3.57	32	1	0	0	0	0	0	1	0	6.15	1	16	1		0	0	0	0
33	2	1	1	3	1	2	7	6	0.5	0	1	2	1	166	57	20.6852	4.88	44	1	0	0	0	0	0	1	0	5.67	2	3		2	1	0	0	0
33	2	1	1	4	0	3	2	5	0.8	0	2	1	1	162	49	18.6709	3.54	47	1	0	0	0	0	1	1	0	5.64	1	4		1	1	0	0	0
28	1	1	3	3	1	3	4	13	1	0	1	2	0	172	68	22.9854	3.09	33	1	0	0	1	1	0	1	0	6.2	1	13		2	0	0	0	0
29	1	1	1	13	0	1	11	21	0.714286	1	1	1	1	155	48	19.9792	3.04	67	1	0	0	0	0	0	1	0	5.61	1	15	1		1	0	0	0
39	3	1	9	12	0	4	9	5	1	0	2	2	0	153	52	22.2137	5.69	37	1	0	0	1	0	0	1	0	6.94	1	5		2	0	0	0	0
29	1	1	3	10	0	1	9	10	0.5	1	1	2	0	154	56	23.6128	3.22	20	1	0	0	0	1	0	1	0	6.11	1	5	2		0	0	0	0
31	2	1	2	13	1	2	6	8	0.75	1	2	2	1	155	60	24.974	3.66	54	1	0	0	0	0	0	1	0	8.09	1	6	2		1	0	0	0
37	3	1	3	6	0	1	8	3	1	1	2	2	1	160	50	19.5312	3.27	50	1	0	0	0	0	0	1	0	5.39	1	3	2		1	0	0	0
28	1	1	1	4	1	1	10	3	1	0	2	2	1	162	53	20.1951	6.22	17	1	0	0	0	0	0	1	0	6.79	1	3		3	1	0	0	0
34	2	1	1	3	0	3	2	3	1	0	1	2	1	150	46	20.4444	3.87	232	1	0	0	1	0	0	1	0	8.06	1	3		2	1	0	0	0
35	3	1	3	4	0	3	5	7	0.714286	0	2	2	0	165	57	20.9366	2.98	82	1	1	0	0	0	0	1	0	7.42	1	5		2	0	0	0	0
27	1	1	3	11	0	1	10	8	0.5	1	1	2	1	163	60	22.5827	5.63	36.7	1	0	1	0	0	1	1	0	17.79	2	4	2		1	0	0	0
34	2	1	10	6	1	3	7	2	0.5	0	2	2	0	160	47	18.3594	3.79	32	1	0	0	0	0	0	1	0	8.67	1	1		2	0	0	0	0
45	3	1	6	4	0	2	7	6	1	0	2	2	0	160	38	14.8438	3.92	45	1	1	0	0	0	0	1	0	4.79	1	6		2	0	0	0	0
30	2	1	1	8	0	2	8	12	0.5	1	1	1	1	160	52	20.3125	3.62	60	1	0	0	0	0	0	1	0	10.27	1	6	1		1	0	0	0
33	2	1	7	15	0	1	10	5	0.4	0	2	2	0	160	46	17.9688	4.17	47	1	0	1	1	0	0	1	1	5.55	1	2		2	0	0	0	0
29	1	1	3	8	0	1	10	16	0.375	1	2	2	1	158	45	18.026	4.97	50	1	0	0	0	0	0	0	0	7.23	2	6	2		1	0	0	0
31	2	1	11	3	0	2	10	18	0.611111	1	1	1	1	160	55	21.4844	3.52	11	1	1	0	1	0	0	1	0	9.64	1	11	1		1	0	0	0
33	2	1	2	9	0	4	8	24	0.416667	1	1	1	1	165	53	19.4674	3.63	40	1	0	0	0	0	0	1	0	5.64	1	10	1		1	0	0	0
28	1	1	4	3	0	4	5	16	0.6875	0	1	2	1	160	51	19.9219	4	29	1	0	0	0	0	0	0	0	5.9	1	11		2	1	0	0	0
35	3	1	2	10	0	1	9	4	0.5	0	2	2	1	156	57	23.4221	3.36	38	1	0	1	0	0	1	1	0	5.84	1	2		2	1	0	0	0
24	1	1	3	8	0	1	9	26	0.576923	1	2	1	0	162	66	25.1486	4.92	60	1	0	0	0	0	0	1	0	6.34	1	15	1		1	1	0	0
30	2	1	3	5	1	1	10	20	0.75	0	2	2	1	157	47	19.0677	4.15	23	1	0	0	0	0	0	1	0	7	2	15		2	1	0	0	0
32	2	1	2	12	0	1	12	4	0.75	0	2	2	0	163	59	22.2063	15.2	28	1	0	1	1	0	0	1	0	5.51	1	3		2	0	0	0	0
29	1	1	4	4	0	3	7	12	0.833333	0	2	2	1	159	66	26.1066	3.21	17	1	0	0	0	0	0	1	0	5.65	1	10		2	1	0	0	0
31	2	1	3	3	0	2	5	18	0.777778	0	2	2	0	163	55	20.7008	3	60	1	0	0	0	0	0	0	0	6.99	1	14		2	1	1	0	0
29	1	1	1	2	0	3	5	9	1	1	2	1	1	165	50	18.3655	3.92	58	1	0	0	0	0	0	1	0	6.08	1	9	1		1	0	0	0
29	1	1	1	14	1	4	11	9	0.777778	0	1	2	0	155	44	18.3143	3.18	17	1	0	0	1	0	0	1	0	5.82	1	7		2	0	0	0	0
42	3	1	4	3	0	2	7	3	0.666667	1	2	2	0	160	52	20.3125	5.75	19	1	0	0	0	0	0	1	0	10.77	1	2	2		0	0	0	0
33	2	1	4	5	1	2	6	12	0.416667	0	2	2	1	165	58	21.3039	3.73	33	1	0	0	1	0	0	1	0	7.57	2	5		2	1	0	0	0
33	2	1	3	3	0	4	14	13	0.384615	1	1	1	1	150	53	23.5556	5.15	77	1	0	0	0	1	0	1	0	8.18	2	5	1		1	0	0	0
42	3	1	3	16	1	1	9	11	0.454545	0	2	2	0	158	56	22.4323	7.93	41	1	0	0	0	2	0	1	0	14	2	5		3	0	0	0	0
28	1	1	1	6	0	1	16	20	0.15	1	2	1	0	158	52	20.83	3.64	22	1	0	1	1	0	0	1	0	7.58	1	3	1		1	0	0	0
32	2	1	2	3	0	3	2	11	0.181818	1	2	1	0	163	52	19.5717	2.96	24	1	0	0	0	0	0	1	0	7.97	1	2	1		1	1	0	0
32	2	1	3	10	0	4	13	12	0.583333	0	1	2	1	155	49	20.3954	5.15	11	1	0	0	0	0	0	1	0	7.02	1	7		2	1	0	0	0
34	2	1	7	8	0	2	5	4	1	0	2	2	0	160	54	21.0938	3.33	21	1	0	0	0	0	0	1	0	3.03	2	4		2	0	0	0	0
35	3	1	5	4	1	2	12	2	1	0	2	2	0	160	60	23.4375	3.29	16	1	0	0	1	0	0	1	0	6.84	1	2		2	0	0	0	0
34	2	1	5	13	1	1	12	3	0.666667	0	2	2	0	150	55	24.4444	3.81	29	1	0	0	1	0	0	1	0	8.55	1	2		2	0	0	0	0
27	1	1	3	4	0	3	4	19	0.315789	1	1	1	0	162	58	22.1003	3.39	41	1	0	0	1	0	0	1	0	8.08	1	6	1		0	0	0	0
26	1	1	1	4	0	2	12	18	0.833333	0	2	2	0	163	52	19.5717	2.86	19	1	0	0	1	0	0	1	0	8.63	1	15		2	0	0	0	0
33	2	1	2	3	0	2	7	8	0.375	0	2	2	1	156	51	20.9566	3.87	43	1	0	1	1	0	0	1	0	8.15	1	3		2	1	0	0	0
33	2	1	1	12	1	1	9	12	0.25	0	2	2	0	163	60	22.5827	3.49	16	1	0	0	0	0	0	0	0	12.35	1	3		2	1	1	0	0
31	2	1	2	5	0	1	8	8	0.75	0	2	2	0	158	52	20.83	5.14	34	1	0	0	0	1	1	1	0	5.67	1	6		2	0	0	1	1(tubal)
36	3	1	8	10	0	1	14	20	0.55	1	2	1	1	150	55	24.4444	2.63	19	1	0	0	0	0	0	0	0	5.82	1	11	1		1	0	0	0
36	3	1	3	11	0	1	12	14	0.357143	1	1	1	1	160	65	25.3906	2.63	47	1	0	0	1	0	0	1	0	3.59	1	5	1		1	0	0	0
30	2	1	4	11	1	1	13	15	0.666667	1	1	1	1	150	47	20.8889	3.85	24	1	0	0	1	1	0	1	0	7.16	1	10	1		1	0	0	0
28	1	1	1	8	0	1	9	3	0.333333	0	2	2	0	160	70	27.3438	2.59	78	1	1	0	0	0	0	1	0	9.52	1	1		2	1	1	0	0
33	2	1	1	11	0	1	10	3	0.666667	0	2	2	0	155	59	24.5578	5.34	20	1	0	0	0	0	0	0	1	6.22	1	2		2	0	0	0	0
44	3	1	4	3	0	3	9	10	0.9	0	1	2	0	165	56	20.5693	3.41	25	1	0	0	1	0	0	1	0	5.83	1	9		2	1	0	0	0
28	1	1	6	9	0	4	9	2	1	0	2	2	1	158	51	20.4294	5.96	21	1	0	1	1	1	0	0	0	8.53	2	2		2	1	0	0	0
28	1	1	5	9	0	2	9	18	0.611111	0	2	2	1	165	65	23.8751	3.25	23	1	0	0	0	0	1	1	0	6.55	1	11		2	1	0	0	0
31	2	1	5	15	0	1	8	4	1	1	2	1	1	163	71	26.7229	5.12	37	1	0	0	1	0	0	1	0	5.39	2	4	1		1	0	0	0
26	1	1	3	6	0	1	9	15	0.666667	0	2	2	1	159	57	22.5466	5.21	18	1	0	1	0	0	0	1	0	13.65	1	10		2	1	0	0	0
39	3	1	4	7	0	4	8	8	0.5	1	1	1	0	165	56	20.5693	3.21	27	1	0	0	0	1	0	1	0	5.48	2	4	1		0	0	0	0
27	1	1	2	13	1	2	11	9	0.222222	0	2	2	1	161	58	22.3757	4.73	31	1	0	0	0	2	0	1	0	9.64	1	2		2	1	0	0	0
29	1	1	4	4	0	4	9	8	0.5	1	1	2	1	165	53	19.4674	3.26	54	1	0	0	0	0	0	1	0	5.55	1	4	2		1	0	0	0
29	1	1	5	6	0	3	7	10	0.1	0	2	1	1	168	60	21.2585	2.46	19	1	0	0	0	0	0	1	0	8.09	1	1		1	1	0	0	0
26	1	1	1	4	0	3	5	11	1	0	2	2	1	158	55	22.0317	3.42	35	1	0	0	0	0	0	1	0	6.24	1	11		2	1	0	0	0
32	2	1	3	10	0	1	8	8	0.375	0	1	2	1	150	45	20	3.82	11	1	0	0	0	0	0	0	0	8.91	1	3		2	1	0	0	0
34	2	1	1.5	3	0	3	4	10	0.2	0	2	2	1	163	58	21.83	3.74	58	1	0	0	1	1	0	1	1	9.44	1	2		2	1	0	0	0
38	3	1	1	4	1	2	7	10	0.8	0	2	2	0	156	48	19.7239	4.78	22	1	0	0	0	0	0	0	0	6.62	2	8		2	1	1	0	0
33	2	1	4	8	0	1	10	4	0.75	0	2	2	1	165	48	17.6309	3.42	18	1	1	0	0	0	0	1	0	10.49	1	3		2	1	0	0	0
38	3	1	1	4	1	3	4	7	0.428571	0	2	2	0	161	60	23.1473	4.28	51	1	0	0	0	0	0	1	0	7.51	1	3		2	0	0	0	0
30	2	1	1	10	0	1	10	5	1	0	2	2	1	167	72	25.8166	3.54	14	1	1	0	0	0	1	1	0	6.7	1	5		2	1	0	0	0
36	3	1	12	3	0	3	5	12	0.75	1	1	1	1	163	50	18.8189	3.66	56	1	1	0	1	1	0	1	0	7.18	1	9	1		1	0	0	0
29	1	1	1	4	0	2	8	3	0.333333	1	2	2	0	153	45	19.2234	3.89	24	1	0	0	1	0	0	1	0	7.26	1	1	2		0	0	0	0
29	1	1	1	11	1	1	10	1	1	1	2	1	0	158	50	20.0288	3.18	14	1	0	0	1	0	1	1	0	7.52	1	1	1		0	0	0	0
37	3	1	4	12	0	1	11	13	0.692308	0	2	2	1	168	58	20.5499	5.87	32	1	0	0	0	1	0	1	0	8.85	2	9		2	1	0	0	0
33	2	1	3	2	0	3	4	4	0.75	0	2	2	0	167	62	22.231	3.22	54	1	1	0	1	0	0	1	0	9.43	1	3		2	0	0	0	0
29	1	1	2	10	0	2	7	10	0.6	0	2	2	0	168	74	26.2188	5.61	34	1	0	1	0	0	1	1	1	6.96	1	6		2	0	0	0	0
29	1	1	4	14	1	1	11	10	0.6	1	2	2	1	156	46	18.902	5.42	5.45	1	0	0	0	1	0	1	1	5.82	2	6	2		1	0	0	0
28	1	1	4	6	0	4	11	7	0.428571	0	2	2	0	160	55	21.4844	3.86	118	1	0	0	0	0	0	1	0	5.48	1	3		2	0	0	0	0
25	1	1	3	11	0	1	9	15	0.666667	0	2	2	0	157	45	18.2563	4.53	18	1	1	0	0	1	0	1	0	11.61	1	10		2	0	0	0	0
36	3	1	3	12	0	1	9	15	0.866667	0	2	2	0	155	53	22.0604	3.88	36	1	0	0	1	0	0	1	0	4.03	1	13		2	0	0	0	0
34	2	1	4	6	0	2	9	11	0.545455	0	2	2	1	157	54	21.9076	3.55	41	1	0	0	0	0	0	1	0	10.83	1	6		2	1	0	0	0
39	3	1	2	6	0	1	9	3	1	0	2	2	0	159	54	21.3599	2.97	48	1	0	0	0	1	0	1	0	5.26	1	3		2	0	0	0	0
30	2	1	2	4	0	2	6	8	0.875	0	2	1	0	157	53	21.5019	3.84	59	1	0	0	0	0	0	1	0	9.97	1	7		1	0	0	1	1(cesarean scar)
32	2	1	3	9	0	1	9	15	0.6	0	2	2	0	155	43	17.898	4.11	24	1	0	1	1	1	1	1	0	6.59	1	9		2	1	1	0	0
31	2	1	4	3	0	2	5	17	0.882353	0	2	2	1	158	58	23.2335	3.12	29	1	0	1	0	0	0	1	0	6.99	1	15		2	1	0	0	0
37	3	1	10	10	0	1	10	3	0.666667	0	2	2	0	160	65	25.3906	5.59	43	1	0	0	1	0	0	1	1	7.5	1	2		2	1	1	0	0
36	3	1	9	10	0	1	11	1	1	1	2	1	0	163	50	18.8189	4.13	25	1	0	0	0	1	1	1	0	13.02	1	1	1		0	0	0	0
29	1	1	2	3	1	3	8	15	0.533333	0	2	2	1	158	46	18.4265	3.2	45	1	0	0	0	0	0	1	0	10.48	1	8		2	1	0	0	0
44	3	1	8	5	0	3	7	5	0.8	0	2	2	0	163	58	21.83	3.08	9	1	0	0	0	1	0	1	0	10.01	2	4		2	0	0	0	0
32	2	1	1	9	0	2	9	15	0.733333	0	2	2	1	160	50	19.5312	4.24	35	1	0	0	0	0	0	1	0	10.84	1	11		2	1	0	0	0
38	3	1	1	5	0	1	12	7	0.714286	0	2	1	0	150	54	24	3.7	14	1	1	0	0	1	0	0	0	9.52	1	5		1	0	0	0	0
35	3	1	5	13	0	4	10	5	0.6	0	2	2	1	157	45	18.2563	0.94	16	1	0	0	0	0	1	0	1	7.62	1	3		2	1	0	0	0
34	2	1	3	13	1	1	10	15	0.733333	1	1	1	1	158	60	24.0346	3.6	65	1	0	0	0	0	0	0	0	10.03	1	11	1		1	0	0	0
28	1	1	2	12	0	2	8	8	0.375	0	1	2	0	160	59	23.0469	5.04	35	1	0	0	0	1	0	1	0	6.11	1	3		2	0	0	0	0
27	1	1	3	7	1	3	7	6	1	0	2	2	1	158	58	23.2335	3.38	10	1	0	0	0	0	0	1	0	7.53	1	6		2	1	0	0	0
31	2	1	1	7	1	1	9	3	0.666667	0	1	2	1	152	45	19.4771	16	16	1	0	0	0	0	0	1	0	7.07	1	2		2	1	0	0	0
26	1	1	4	3	1	3	4	21	0.666667	1	1	1	0	158	52	20.83	4.09	38	1	0	0	0	0	0	1	0	7.02	1	14	1		0	0	0	0
26	1	1	4	4	0	3	4	14	0.571429	0	2	2	0	162	55	20.9572	3	25	1	0	0	1	0	0	1	1	9.9	1	8		2	0	0	0	0
31	2	1	4	4	0	3	6	9	0.555556	0	2	2	1	164	56	20.8209	6.63	36	1	0	0	0	1	0	1	1	9.64	1	5		2	1	0	0	0
33	2	1	8	5	0	3	9	15	0.4	1	1	1	1	163	67	25.2174	4.23	24	1	0	1	0	2	0	0	0	8.58	1	6	1		1	0	0	0
29	1	1	3	3	0	4	10	9	0.666667	0	2	2	1	166	62	22.4996	3.21	48	1	0	0	1	0	0	1	0	6.61	1	6		2	1	0	0	0
36	3	1	4	12	0	1	9	7	1	0	2	2	0	162	40	15.2416	3.15	30	1	0	0	0	0	0	1	0	6.43	1	7		2	0	0	0	0
35	3	1	2	4	0	2	7	4	0.75	1	2	1	0	160	45	17.5781	5.25	21	1	0	1	0	0	0	1	0	7.54	1	3	1		0	0	0	0
30	2	1	4	7	1	2	7	15	0.466667	1	1	2	1	163	50	18.8189	3.31	65	1	0	0	0	0	0	1	0	7.97	1	7	2		1	0	0	0
39	3	1	1	9	0	1	10	15	0.266667	0	1	2	0	156	48	19.7239	3.91	10	1	1	0	0	0	0	0	0	9.59	1	4		2	0	0	0	0
29	1	1	4	7	0	2	7	4	1	1	2	1	1	160	45	17.5781	3.37	14	1	1	0	0	0	0	1	0	7.26	1	4	1		1	0	0	0
29	1	1	4	4	0	4	4	1	1	1	2	1	1	158	58	23.2335	4.09	38	1	0	0	0	0	0	1	0	7.03	1	1	1		1	0	0	0
34	2	1	8	10	1	1	10	7	0.142857	0	2	2	1	162	57	21.7193	3.43	6	1	0	0	0	0	0	1	1	5.47	2	1		2	1	0	0	0
40	3	1	2	7	0	3	10	7	0.857143	0	2	1	1	162	52	19.8141	3.27	28	1	0	1	0	0	0	1	0	5.77	1	6		1	1	0	0	0
31	2	1	3	9	0	2	10	2	0.5	0	2	1	0	150	55	24.4444	4.87	17	1	0	0	1	0	0	1	0	4.51	1	1		1	0	0	0	0
32	2	1	1	15	0	1	8	23	0.652174	1	2	1	0	156	48	19.7239	2.54	60	1	0	0	0	0	0	1	0	5.41	1	15	1		1	1	0	0
36	3	1	8	13	0	1	10	9	0.888889	0	2	2	1	160	55	21.4844	5.46	57	1	0	0	0	0	0	1	0	10.43	1	8		2	1	0	0	0
32	2	1	1	4	0	3	5	5	0.4	1	2	1	0	160	52	20.3125	3.27	84	1	0	0	0	0	0	1	0	10.91	1	2	1		0	0	0	0
32	2	1	4	13	0	1	9	1	1	1	1	1	0	155	50	20.8117	3.35	37	1	0	0	0	0	1	1	0	13.91	1	1			0	0	0	0
34	2	1	11	3	0	4	6	18	0.833333	0	2	2	0	157	54	21.9076	5.23	41	1	0	0	0	0	0	1	0	9.96	1	15		2	0	0	0	0
34	2	1	15	7	0	2	7	7	0.714286	0	2	2	1	162	59	22.4813	2.99	20	1	1	0	1	0	0	1	0	9.05	1	5		2	1	0	0	0
34	2	1	15	7	0	2	10	1	1	0	2	2	1	163	48	18.0662	3.13	26	1	1	0	0	0	1	1	1	14.39	1	1		2	1	0	0	0
35	3	1	6	7	0	1	11	6	0.5	0	2	1	0	165	58	21.3039	2.42	12	1	0	0	1	1	0	1	0	9.02	1	3		1	0	0	0	0
43	3	1	4	3	0	3	4	2	1	0	2	2	0	158	55	22.0317	4	29	1	0	0	0	0	0	1	0	5.89	2	2		2	0	0	0	0
42	3	1	3	14	1	4	13	1	1	0	2	2	0	156	48	19.7239	4.33	30	1	0	0	0	0	0	1	0	6.55	1	1		2	0	0	0	0
32	2	1	2	12	1	1	12	6	1	0	2	2	1	157	53	21.5019	4.25	20	1	0	0	0	0	0	1	0	4.4	2	6		2	1	0	0	0
31	2	1	3	7	0	1	8	14	0.857143	0	2	2	1	156	48	19.7239	3.04	66	1	0	0	0	1	0	1	0	7	1	12		2	1	0	0	0
26	1	1	1.5	3	0	3	5	13	0.538462	0	2	2	0	160	49	19.1406	4.45	11	1	0	1	0	0	0	1	0	10.48	1	7		2	0	0	0	0
36	3	1	6	13	0	1	10	11	0.818182	0	1	1	0	164	60	22.3081	5.94	42	1	0	0	0	0	0	0	0	8.94	1	9		1	0	0	0	0
25	1	1	2	11	0	1	12	10	1	1	1	1	0	155	65	27.0552	3.73	36	1	0	0	0	0	1	1	0	8.16	1	10	1		0	0	0	0
35	3	1	4	15	0	1	10	20	0.65	1	2	1	1	160	55	21.4844	5.35	49	1	0	0	0	1	0	1	0	4.37	1	13	1		1	0	0	0
30	2	1	4	10	0	1	10	9	0.777778	0	2	2	1	157	53	21.5019	5	22	1	0	0	0	0	0	1	0	6.64	1	7		2	1	0	0	0
33	2	1	7	3	0	4	5	1	1	0	1	1	0	161	60	23.1473	3.13	16	1	0	0	1	1	0	1	0	7.42	1	1		1	0	0	0	0
27	1	1	3	2	0	3	6	11	0.636364	0	2	1	1	160	55	21.4844	3.88	50	1	1	0	0	0	0	1	0	12.45	1	7		1	1	0	0	0
30	2	1	3	4	0	3	6	7	0.571429	0	2	2	1	160	57	22.2656	3.36	25	1	0	0	0	0	0	1	1	5.41	1	4		2	1	0	0	0
31	2	1	2	7	0	1	8	16	0.8125	0	2	2	0	150	43	19.1111	3.78	35	1	0	1	0	0	0	1	0	6.08	1	13		2	0	0	0	0
31	2	1	2	4	0	3	5	4	1	0	2	2	0	162	46	17.5278	3.62	59	1	1	0	1	0	0	0	0	9.59	1	4		2	0	0	0	0
31	2	1	2	9	1	1	11	1	1	0	2	2	0	157	45	18.2563	6.55	72	1	0	0	0	0	0	1	0	7.18	1	1		2	0	0	0	0
45	3	1	16	6	0	3	5	7	0.714286	0	2	2	0	155	49	20.3954	3.9	12	1	0	0	0	0	0	1	0	7.03	2	5		2	0	0	0	0
37	3	1	15	7	1	2	7	12	0.666667	0	2	2	1	162	62	23.6244	3.84	24	1	0	0	0	0	0	1	0	4.23	2	8		2	1	0	0	0
36	3	1	12	6	0	4	9	7	0.428571	0	2	2	0	161	53	20.4467	3.22	40	1	0	1	0	0	0	1	0	10.33	1	3		2	0	0	0	0
37	3	1	2	3	1	1	10	25	0.6	1	2	2	1	156	44	18.0802	3.87	28	1	0	0	1	0	0	0	0	8.24	2	15	2		1	0	0	0
35	3	1	15	3	1	4	4	3	1	0	1	2	0	150	43	19.1111	4.78	22	1	0	0	0	1	0	1	0	6.62	2	3		2	0	0	0	0
39	3	1	2	6	0	1	10	7	0.857143	0	1	2	1	160	50	19.5312	3.99	49	1	0	0	1	0	0	1	0	14.39	1	6		2	1	0	0	0
27	1	1	3	12	0	1	6	13	0.769231	0	2	2	1	159	47	18.591	10.24	64	1	0	0	1	0	0	0	0	3.89	1	10		2	1	0	0	0
38	3	1	10	10	0	2	11	5	0.4	0	2	2	0	163	46	17.3134	3.41	44	1	0	0	0	0	1	1	0	7	1	2		2	0	0	0	0
38	3	1	10	11	0	1	11	1	1	0	2	2	0	150	44	19.5556	8.49	74	1	0	0	0	0	0	1	1	4.79	1	1		2	0	0	0	0
38	3	1	2	6	0	1	9	4	0.5	1	2	2	0	168	53	18.7783	4.92	52	1	0	0	0	1	0	1	0	8.63	1	2	2		0	0	0	0
29	1	1	2	4	1	4	7	9	0.666667	0	2	1	1	158	50	20.0288	4.26	19	1	0	0	0	2	0	1	0	6.9	2	6		1	1	0	0	0
29	1	1	5	4	0	2	6	3	0.666667	1	1	2	0	172	62	20.9573	4.26	46	1	0	0	0	0	1	1	0	8.42	2	2	2		0	0	0	0
30	2	1	1	11	0	1	11	17	0.529412	1	1	1	0	163	60	22.5827	5.61	31	1	0	0	0	0	0	1	0	9.74	1	9	1		0	0	1	1(tubal)
34	2	1	10	15	0	1	11	4	0.75	0	2	2	0	154	44	18.5529	3.71	19	1	0	0	0	0	0	1	0	6.37	1	3		2	0	0	0	0
31	2	1	10	12	0	1	10	10	0.7	0	2	2	1	172	52	17.5771	3.7	24	1	0	0	1	0	1	1	0	6.37	2	7		2	1	0	0	0
46	3	1	10	4	0	1	9	5	0.2	0	2	1	0	160	54	21.0938	3.58	32	1	1	0	0	0	0	0	0	7.57	1	1		1	0	0	0	0
43	3	1	4	3	1	4	8	3	0.666667	0	2	1	0	162	53	20.1951	3.89	46	1	0	0	1	0	0	1	0	5.68	2	2		1	0	0	0	0
44	3	1	5	5	0	2	7	2	1	0	2	1	0	160	49	19.1406	3.02	76	1	1	0	1	0	0	1	0	6.37	2	2		1	0	0	0	0
38	3	1	2	5	0	2	9	3	1	0	2	2	1	156	57	23.4221	3.48	61	1	0	0	0	0	0	1	0	8.47	2	3		2	1	0	0	0
29	1	1	3	4	0	1	12	6	0.666667	0	2	2	0	158	47	18.8271	9.68	47	1	0	0	1	0	0	0	0	6.15	1	4		2	0	0	0	0
30	2	1	10	4	0	3	7	5	0.2	0	2	2	1	163	50	18.8189	3.87	12	1	0	0	0	0	0	1	0	22.92	1	1		2	1	0	0	0
22	1	1	1.5	6	1	1	11	9	0.777778	0	2	2	0	161	48	18.5178	3.95	22	1	0	0	0	1	0	1	0	9.59	2	7		2	0	0	1	1(heterotopic)
22	1	1	1	10	0	1	11	6	0.333333	0	2	2	0	160	56	21.875	4.08	56	1	0	1	0	0	0	1	0	8.65	1	2		2	0	0	0	0
30	2	1	1	8	0	3	9	19	0.842105	0	2	2	0	162	54	20.5761	3.86	32	1	0	0	1	0	0	1	0	5.82	1	16		2	0	0	0	0
29	1	1	3	7	0	1	9	8	1	0	2	2	1	156	50	20.5457	3.84	18.73	1	0	0	0	1	1	0	0	6.22	1	8		2	1	0	0	0
23	1	1	3	12	1	1	11	6	0.666667	0	1	1	0	163	48	18.0662	3.17	38	1	0	0	1	0	0	1	0	5.39	1	4		1	1	1	0	0
33	2	1	5	12	0	1	10	7	0.714286	0	2	2	1	158	49	19.6283	4.62	29	1	1	0	0	0	0	1	0	7.69	1	5		2	1	0	0	0
30	2	1	2	5	0	1	9	9	0.444444	0	2	1	0	153	50	21.3593	3.39	18	1	1	0	0	0	1	1	1	6.8	1	4		1	0	0	0	0
31	2	1	3	5	0	2	7	9	0.111111	0	1	1	1	164	50	18.5901	2.58	26	1	1	0	0	0	0	0	0	5.05	1	1		1	1	0	0	0
33	2	1	4	5	0	2	9	2	1	1	1	1	0	161	47	18.132	4.83	39	1	0	1	1	0	0	1	0	18.29	1	2	1		0	0	0	0
27	1	1	1	2	0	2	9	4	0.25	0	1	1	0	163	53	19.9481	3.34	93	1	0	0	1	0	0	1	0	15.89	1	1		1	0	0	0	0
27	1	1	1	10	0	2	9	2	1	0	2	2	1	158	57	22.8329	23	16	1	0	0	0	0	0	1	0	7.96	1	2		2	1	0	0	0
37	3	1	3	3	1	3	6	5	0.6	0	2	2	1	155	65	27.0552	3.63	29	1	0	0	0	0	0	1	0	10.94	1	3		2	1	0	0	0
27	1	1	5	9	1	1	11	16	0.375	0	2	2	1	160	65	25.3906	3.48	39	1	0	0	0	0	0	1	0	8.8	1	6		2	1	0	0	0
25	1	1	3	4	1	3	4	8	0.5	0	2	2	0	160	48	18.75	3.33	42	1	0	0	1	0	0	1	0	7.08	1	4		2	0	0	0	0
32	2	1	3	11	0	1	11	2	0.5	0	2	1	0	148	44	20.0877	7	24	1	0	0	0	0	0	1	0	6.13	1	1		1	0	0	0	0
32	2	1	11	15	0	1	9	9	0.666667	0	2	2	1	160	54	21.0938	10.25	15	1	0	0	1	0	1	1	0	8.17	1	6		2	1	0	0	0
31	2	1	3	7	0	3	9	10	1	0	2	2	1	169	55	19.257	3.1	57	1	0	0	0	0	0	1	0	10.49	2	10		2	1	0	0	0
30	2	1	2	9	0	1	11	17	0.235294	0	2	2	0	164	50	18.5901	5.67	10	1	0	1	0	1	0	1	0	7.54	1	4		2	0	0	0	0
26	1	1	2	13	0	1	9	1	1	0	2	1	1	160	45	17.5781	6.1	25	1	0	0	0	0	1	1	0	6.55	1	1		1	1	0	0	0
35	3	1	13	5	0	1	8	4	0.75	0	2	2	0	168	57	20.1956	5.15	48	1	0	0	0	1	0	1	0	10.15	1	3		2	0	0	0	0
26	1	1	1	16	0	1	9	11	0.909091	1	1	1	0	153	65	27.7671	5.68	50	1	0	0	0	0	0	0	0	9.24	1	10	1		0	0	0	0
33	2	1	7	12	1	1	11	15	0.133333	0	2	2	1	155	57	23.7253	4.48	23	1	0	0	0	0	0	1	0	8.91	1	2		2	1	0	0	0
38	3	1	2	6	0	1	9	7	0.857143	1	1	2	0	167	70	25.0995	3.14	17	1	0	0	0	0	0	0	0	6.02	2	6	2		0	0	0	0
27	1	1	2	10	0	1	11	22	0.727273	0	2	2	0	158	49	19.6283	6.53	35	1	1	0	0	0	0	1	0	5.41	1	16		2	0	0	0	0
37	3	1	15	5	0	1	11	10	0.8	0	2	2	1	168	63	22.3214	4.54	46	1	0	0	0	0	0	0	0	8.8	2	8		2	1	0	0	0
29	1	1	5	4	0	4	7	15	0.666667	1	1	1	1	157	43	17.4449	2.98	60	1	0	0	1	0	0	0	1	6.08	1	10	1		1	0	0	0
31	2	1	1	5	1	1	10	14	0.642857	1	2	1	0	164	55	20.4491	3.73	26	1	0	0	1	1	0	1	0	7.65	1	9	1		1	1	0	0
33	2	1	3	13	0	1	9	2	0.5	0	2	2	0	162	52	19.8141	5.8	65	1	0	0	0	0	0	1	0	5.54	2	1		2	1	1	0	0
31	2	1	1	7	0	2	8	2	0.5	0	2	2	0	169	68	23.8087	3.52	42	1	0	0	1	0	0	1	0	7.71	2	1		2	0	0	0	0
35	3	1	1	6	0	2	9	9	1	0	2	2	1	160	65	25.3906	3.19	27	1	0	1	0	0	0	1	0	6.87	1	9		2	1	0	0	0
40	3	1	9	5	0	1	9	7	0.714286	0	2	1	0	160	52	20.3125	2.75	23	1	0	0	1	0	0	1	0	12.19	2	5		1	0	0	0	0
27	1	1	1	5	0	3	5	12	0.75	1	2	1	1	162	55	20.9572	3.67	54	1	0	0	0	1	1	1	0	8.68	1	9	1		1	0	0	0
25	1	1	1	2	1	3	5	13	0.769231	0	2	2	1	161	51	19.6752	2.96	11	1	0	0	0	1	0	1	0	8.61	2	10		2	1	0	0	0
28	1	1	2	10	0	1	11	10	0.7	1	2	2	1	160	60	23.4375	17.78	32	1	0	0	1	0	0	1	0	7.18	1	7	2		1	0	0	0
28	1	1	2	3	0	2	6	17	0.470588	1	1	2	0	158	60	24.0346	3.71	10	1	0	0	0	0	0	1	0	6.86	1	8	2		0	0	0	0
28	1	1	2	7	0	2	9	21	0.714286	1	1	1	0	165	65	23.8751	4.4	71	1	0	0	0	0	0	1	0	6.56	1	15	1		0	0	0	0
35	3	1	11	8	0	1	10	4	0.75	0	2	2	1	167	52	18.6453	6.2	18	1	0	0	1	0	0	1	0	5.55	1	3		2	1	0	0	0
31	2	1	1	2	1	3	6	14	0.571429	0	2	2	1	167	58	20.7967	3.81	31	1	0	0	0	0	0	1	0	9.09	1	8		2	1	0	0	0
29	1	1	1	8	0	2	12	6	0.5	0	2	1	0	156	48	19.7239	1.12	23	1	0	1	0	0	0	0	1	8.67	1	3		1	0	0	0	0
28	1	1	4	6	0	3	6	16	0.625	0	2	2	1	165	66	24.2424	3.17	33	1	1	0	0	0	1	1	1	3.11	1	10		2	1	0	0	0
31	2	1	1	9	0	1	10	21	0.428571	1	2	1	0	160	58	22.6562	6.89	14	1	0	0	0	1	0	1	0	7.94	1	9	1		1	0	0	0
34	2	1	2	12	0	1	8	2	1	0	2	1	0	160	60	23.4375	6.78	51	1	0	0	1	0	0	1	0	6.41	1	2		1	0	0	0	0
33	2	1	1	7	0	4	9	3	0.666667	0	2	2	0	165	65	23.8751	2.66	22	1	0	1	0	0	1	1	0	8.02	1	2		2	0	0	0	0
31	2	1	2	13	0	1	9	3	0.333333	1	2	1	0	158	52	20.83	25.76	92	1	0	0	1	0	0	1	0	7.37	1	1	1		1	0	0	0
29	1	1	4	4	1	4	5	3	0.666667	0	1	1	0	163	60	22.5827	3.71	19	1	0	0	0	0	0	1	0	10.74	1	2		1	0	0	0	0
32	2	1	1.5	8	1	1	10	6	0.5	1	2	2	1	158	55	22.0317	3.73	21	1	0	0	0	0	0	1	0	6.69	1	3		2	1	0	0	0
39	3	1	15	9	0	1	13	5	0.2	0	2	2	0	160	53	20.7031	6.07	17.17	1	0	0	0	1	0	0	0	8.66	1	1		2	0	0	0	0
37	3	1	1	3	0	2	9	3	0.333333	0	2	1	0	162	55	20.9572	3.52	47	1	0	1	0	0	0	1	0	7.31	1	1		1	0	0	0	0
28	1	1	4	4	0	3	6	8	0.75	0	2	2	0	155	43	17.898	3.9	85	1	0	0	1	0	0	1	0	7.82	1	6		2	0	0	0	0
27	1	1	4	2	0	2	6	5	0.8	0	2	2	0	160	48	18.75	3.88	49	1	0	0	0	0	0	1	0	5.39	1	4		2	0	0	0	0
28	1	1	2	4	0	2	11	13	0.846154	0	2	2	1	161	54	20.8325	3.85	34	1	0	0	0	0	0	1	0	2.61	1	11		2	1	0	0	0
38	3	1	2	11	0	1	9	7	0.571429	0	2	2	0	157	42	17.0392	4.5	37	1	0	0	0	0	0	0	1	5.82	2	4		3	0	0	0	0
34	2	1	1	4	1	2	6	11	0.909091	0	2	2	1	155	57	23.7253	3.41	25	1	0	0	1	0	0	1	0	5.82	2	10		2	1	0	0	0
31	2	1	2	11	0	1	14	5	0.8	1	2	1	1	164	47	17.4747	4.5	11	1	0	0	0	0	0	1	0	6.62	1	4	1		1	0	0	0
48	3	1	13	8	0	1	11	4	0.25	0	2	2	0	160	49	19.1406	3.49	31	1	0	0	0	0	0	1	0	6.55	2	1		2	0	0	0	0
30	2	1	7	14	1	1	10	7	0.142857	1	1	1	0	160	69	26.9531	3.04	27	1	0	0	1	1	0	1	0	6.56	2	1	1		0	0	0	0
39	3	1	1	10	0	1	12	8	0.375	0	1	2	0	155	52	21.6441	4.32	10	1	0	0	0	0	0	0	0	5.52	2	3		2	0	0	0	0
39	3	1	1	3	1	1	10	6	0.333333	0	2	2	0	160	47	18.3594	3.42	37	1	0	0	0	1	0	1	0	7	2	2		2	0	0	0	0
35	3	1	2	7	1	4	11	6	0.666667	0	2	2	0	153	50	21.3593	3.05	45	1	0	0	1	0	1	1	0	7.96	1	4		2	1	1	0	0
31	2	1	4	11	0	4	9	8	0.625	0	2	2	1	155	55	22.8928	3.94	51	1	1	0	0	0	0	1	0	5.17	1	5		2	1	0	0	0
37	3	1	7	7	0	1	10	4	0.5	0	2	2	0	158	60	24.0346	2.97	63	1	0	0	0	0	0	1	0	5.69	1	2		2	0	0	0	0
38	3	1	13	9	0	1	10	5	0.2	1	2	1	0	161	55	21.2183	12.36	38	1	0	0	0	0	0	1	0	7.95	1	1	1		1	0	0	0
30	2	1	4	10	0	2	7	8	0.375	1	1	2	0	153	52	22.2137	12.03	30	1	0	0	0	0	0	0	0	6.08	1	3	2		0	0	0	0
35	3	1	2	3	0	3	4	6	0.833333	0	2	2	0	159	53	20.9644	4.63	36	1	1	0	0	0	0	1	0	8.82	2	5		2	0	0	0	0
27	1	1	3	10	0	4	16	17	0.588235	0	2	2	0	161	47	18.132	3.94	66	1	0	0	0	1	0	1	0	8.63	1	10		2	0	0	0	0
26	1	1	1	3	0	4	3	11	0.545455	0	2	2	1	162	50	19.052	4.55	26	1	0	0	1	0	0	1	0	10.56	1	6		2	1	0	0	0
36	3	1	2	13	0	1	9	3	0.333333	0	2	2	1	166	60	21.7738	3.98	15	1	0	0	0	0	0	1	0	6.87	1	1		2	1	0	0	0
31	2	1	4	15	0	4	9	5	1	0	2	1	0	160	46	17.9688	3.82	54	1	0	0	1	0	0	1	0	8.44	1	5		1	1	1	0	0
38	3	1	5	6	0	2	11	2	1	0	2	2	1	157	62	25.1532	4.62	13	1	0	0	0	0	0	1	0	12.92	1	2		2	1	0	0	0
33	2	1	8	11	0	2	9	10	0.5	0	1	2	1	160	50	19.5312	4.41	51	1	0	0	0	0	0	1	0	6.38	1	5		2	1	0	0	0
27	1	1	5	4	0	2	10	9	0.666667	0	2	2	0	165	50	18.3655	3.39	16	1	1	0	0	0	0	1	0	5.41	1	6		2	0	0	0	0
43	3	1	3	12	0	1	8	3	1	0	1	2	0	162	64	24.3865	7.11	21	1	0	1	1	0	0	1	0	7.97	1	3		3	1	1	0	0
42	3	1	10	9	0	1	11	2	1	0	2	2	0	156	44	18.0802	8.22	30	1	0	0	1	0	0	1	0	4.79	1	2		2	0	0	0	0
34	2	1	2	4	0	1	8	15	0.533333	1	2	1	0	165	65	23.8751	7.46	37	1	0	0	0	0	1	0	0	10.55	2	8	1		1	0	0	0
32	2	1	3	10	0	1	8	15	0.533333	1	2	2	0	158	45	18.026	6.72	38	1	0	0	0	0	0	1	0	6.38	1	8	2		0	0	0	0
32	2	1	1	13	0	4	9	6	0.666667	0	2	2	1	158	50	20.0288	5.11	44	1	0	0	0	1	0	1	0	6.64	1	4		2	1	0	0	0
35	3	1	6	6	0	2	9	8	0.5	1	1	1	0	160	65	25.3906	3.36	46	1	0	0	1	0	0	1	1	8.1	1	4	1		1	1	0	0
32	2	1	1	12	0	1	10	20	0.1	0	2	2	0	159	60	23.7332	5.05	37	1	0	0	1	0	0	1	0	7.54	1	2		2	1	1	0	0
29	1	1	1	14	0	1	11	11	0.818182	0	2	2	0	153	45	19.2234	6.2	21	1	0	0	1	0	0	1	0	5.54	1	9		2	0	0	0	0
34	2	1	11	10	1	1	9	7	0.714286	0	2	1	0	154	44	18.5529	3.6	15	1	0	0	0	0	0	1	0	6.55	1	5		1	0	0	0	0
35	3	1	6	14	0	2	11	9	1	0	2	2	1	160	56	21.875	6.98	24	1	0	0	1	0	0	1	0	10.93	1	9		2	1	0	0	0
30	2	1	3	7	1	1	9	8	0.5	0	2	1	0	158	60	24.0346	5.03	36	1	0	0	0	0	0	1	0	5.89	2	4		1	0	0	0	0
31	2	1	6	11	0	1	9	8	0.25	0	1	2	1	160	48	18.75	5.22	42	1	0	0	0	1	0	1	0	8.24	1	2		2	1	0	0	0
29	1	1	5	12	0	1	11	10	0.9	1	1	2	1	168	82	29.0533	8.86	57	1	0	0	0	0	0	1	0	15.23	2	9	2		1	0	0	0
33	2	1	7	4	0	3	4	8	0.25	0	2	2	0	164	50	18.5901	3.43	25	1	0	0	0	0	1	1	0	10.49	2	2		2	0	0	0	0
28	1	1	3	11	0	2	10	21	0.761905	1	1	1	0	158	57	22.8329	5.72	10	1	0	0	1	1	0	1	0	7.5	1	16	1		0	0	0	0
29	1	1	1	4	0	3	6	5	0.2	0	1	1	0	155	48	19.9792	3.06	37	1	0	0	0	0	1	1	0	13.24	1	1		1	0	0	0	0
37	3	1	8	12	0	1	10	5	0.6	0	2	2	1	157	51	20.6905	3.09	71	1	1	0	1	0	0	1	0	5.6	2	3		2	1	0	0	0
30	2	1	3	4	0	3	2	5	0.6	1	2	2	1	157	69	27.993	3.54	40	1	0	0	0	0	0	1	0	21.79	1	3	2		1	0	0	0
40	3	1	1	9	0	1	10	3	0.666667	0	1	2	1	166	49	17.782	3.66	20	1	1	0	0	1	0	1	0	3.89	1	2		2	1	0	0	0
28	1	1	3	9	0	3	9	21	0.333333	1	2	1	0	157	50	20.2848	2.66	16	1	1	0	1	0	0	1	0	6.45	2	7	1		1	0	0	0
35	3	1	1	7	0	1	8	6	0.166667	0	2	2	0	155	40	16.6493	3.27	30	1	0	0	0	0	0	1	0	22.92	1	1		2	0	0	0	0
35	3	1	1	2	0	3	3	6	0.166667	0	2	2	0	163	45	16.937	3.25	50	1	0	0	1	0	0	0	0	7.83	1	1		2	0	0	0	0
35	3	1	1	3	0	3	4	4	0.75	0	1	2	0	170	54	18.6851	3.87	51	1	0	0	0	0	0	0	0	7.23	1	3		2	0	0	0	0
33	2	1	3	14	0	1	9	11	0.363636	1	1	1	1	165	60	22.0386	4.34	32	1	0	0	0	0	1	1	0	7.21	1	4	1		1	0	0	0
24	1	1	2	5	0	1	10	23	0.347826	0	2	2	1	158	51	20.4294	3.64	48	1	0	0	0	0	0	1	0	6.14	2	8		2	1	0	0	0
29	1	1	4	14	1	1	12	11	0.727273	0	2	2	1	160	52	20.3125	3.86	49	1	0	0	0	0	0	1	0	6.69	1	8		2	1	0	0	0
33	2	1	5	8	0	1	10	3	0.666667	0	2	2	0	161	56	21.6041	4.22	84	1	0	0	0	0	0	1	0	12.2	2	2		2	0	0	0	0
29	1	1	3	5	1	1	10	6	0.833333	0	2	2	0	155	61	25.3902	3.5	38	1	0	0	1	0	0	1	0	9.27	2	5		2	0	0	0	0
33	2	1	3	3	0	3	6	1	1	0	2	2	0	159	59	23.3377	3.73	25	1	0	0	1	0	0	1	0	7.05	1	1		2	0	0	0	0
41	3	1	14	13	0	1	11	1	1	0	2	2	0	158	54	21.6311	3.86	58	1	0	0	0	0	1	1	0	6.82	1	1		2	0	0	0	0
26	1	1	2	12	0	1	9	9	0.222222	0	2	1	0	158	55	22.0317	3.47	10.9	1	0	0	0	0	0	0	0	10.39	1	2		1	0	0	0	0
40	3	1	6	4	0	3	5	5	0.2	1	2	2	1	153	60	25.6312	5.8	41	1	0	0	1	1	0	0	0	6.47	2	1	2		1	0	0	0
32	2	1	2	5	0	3	7	2	1	0	2	2	0	160	52	20.3125	4.55	101	1	1	0	0	0	0	1	0	10.72	1	2		2	0	0	0	0
29	1	1	5	17	0	1	11	15	0.533333	1	1	2	0	162	57	21.7193	6.11	29	1	0	0	1	0	0	1	0	8.91	1	8	2		0	0	0	0
34	2	1	3	14	0	1	12	2	1	0	1	2	0	158	55	22.0317	3.56	17	1	0	0	0	0	0	1	0	8.23	1	2		2	0	0	0	0
28	1	1	3	7	0	1	10	5	0.6	0	2	1	1	163	53	19.9481	3.48	16	1	0	0	1	0	0	1	0	8.4	2	3		1	1	0	0	0
39	3	1	14	11	0	1	9	5	1	0	2	2	0	160	50	19.5312	2.98	4	1	0	1	1	0	0	0	0	8.24	1	5		2	0	0	0	0
38	3	1	6	9	0	4	8	1	1	0	2	1	1	165	46	16.8962	3.18	26	1	1	0	0	0	0	1	0	12.45	2	1		1	1	0	0	0
32	2	1	3	12	0	2	10	5	0.4	0	2	2	1	150	45	20	4.55	39	1	1	0	0	0	0	1	0	9.09	1	2		2	1	0	0	0
33	2	1	7	10	0	1	10	14	0.857143	1	1	2	1	158	48	19.2277	3.35	22	1	1	0	0	1	0	1	0	7.54	1	12	2		1	0	0	0
29	1	1	2	15	1	1	11	14	0.214286	0	1	1	0	161	63	24.3046	3.38	31	1	0	0	1	0	0	0	0	3.11	1	3		1	0	0	0	0
34	2	1	9	9	0	2	6	3	0.666667	0	2	2	1	156	48	19.7239	4.15	21	1	0	0	0	0	0	1	0	6.08	2	2		2	1	0	0	0
35	3	1	10	9	0	3	9	3	0.666667	0	2	2	1	157	47	19.0677	2.94	34	1	0	1	0	0	0	1	0	5.41	2	2		2	1	0	0	0
31	2	1	7	6	0	2	10	10	0.7	0	2	2	0	160	48	18.75	4.55	40	1	0	1	0	0	0	1	0	6.43	1	7		2	0	0	1	1(tubal)
29	1	1	1	4	0	3	6	6	0.5	0	1	2	1	155	45	18.7305	3.4	55	1	1	0	0	0	0	0	0	10.84	1	3		2	1	0	0	0
35	3	1	4	4	1	4	3	7	1	0	2	2	0	157	54	21.9076	3.42	39	1	0	0	0	0	0	1	0	4.76	1	7		2	0	0	1	1(tubal)
37	3	1	4	4	0	4	6	3	0.666667	0	2	2	0	170	65	22.4913	3.2	31	1	0	0	0	0	0	1	0	8.14	2	2		2	0	0	0	0
38	3	1	3	9	0	4	8	12	0.5	1	2	2	0	162	51	19.433	3.22	37	1	0	0	0	0	0	1	0	8.44	1	6	2		0	0	0	0
34	2	1	7	3	0	3	6	10	0.6	1	2	1	1	158	51	20.4294	4.8	41	1	1	0	1	1	0	1	0	8.08	1	6	1		1	0	0	0
31	2	1	2	4	0	4	7	12	0.916667	0	1	2	0	158	63	25.2363	3.29	40	1	1	0	1	0	1	0	0	6.39	1	11		2	0	0	0	0
30	2	1	9	12	0	1	12	12	0.583333	0	2	2	1	163	50	18.8189	8.6	18	1	1	0	1	0	0	1	0	12.61	1	7		2	1	0	0	0
29	1	1	4	3	0	4	8	8	0.625	1	1	1	1	160	58	22.6562	3.89	39	1	0	1	0	0	0	0	0	5.58	1	5	1		1	0	0	0
41	3	1	1	11	0	1	10	4	0.75	0	2	2	0	164	66	24.539	5.42	5.45	1	0	0	1	0	0	1	0	5.78	1	3		2	0	0	0	0
30	2	1	1	7	0	1	11	10	0.7	1	1	2	1	160	44	17.1875	3.29	40	1	1	0	0	0	0	1	0	8.61	1	7	2		1	0	0	0
30	2	1	1	13	0	1	11	7	0.857143	0	2	2	1	157	50	20.2848	8.02	21	1	0	0	1	1	0	1	0	6.68	1	6		2	1	0	0	0
37	3	1	3	12	0	1	10	6	0.5	0	1	1	0	164	53	19.7055	13.85	41	1	1	0	1	0	0	1	0	10.56	1	3		1	0	0	0	0
30	2	1	3	8	0	1	9	6	0.833333	0	2	2	0	166	63	22.8625	3.85	38	1	0	1	1	0	0	1	0	4.9	1	5		2	0	0	0	0
32	2	1	5	10	0	2	10	8	0.375	0	2	2	0	158	66	26.4381	3.04	21	1	0	0	1	0	0	1	0	6.82	2	3		2	0	0	0	0
33	2	1	6	13	0	1	13	3	0.666667	0	1	2	1	150	41	18.2222	13.36	45	1	0	0	0	0	1	0	0	7.97	2	2		2	1	0	0	0
27	1	1	4	7	0	1	12	16	0.6875	0	2	2	1	160	43	16.7969	4.45	21	1	0	0	0	0	0	1	0	7.97	1	11		2	1	0	0	0
31	2	1	5	6	1	2	7	9	0.777778	1	1	2	0	160	53	20.7031	4.24	36	1	0	0	0	0	1	1	0	8.16	1	7	2		0	0	0	0
24	1	1	3	3	1	3	3	13	0.769231	0	2	2	1	158	51	20.4294	2.99	10	1	0	0	0	0	0	1	0	5.56	1	10		2	1	0	0	0
34	2	1	3	10	0	1	12	7	0.142857	0	1	1	1	150	48	21.3333	3.28	44	1	1	0	1	0	0	1	0	6.6	1	1		1	1	0	0	0
30	2	1	2	15	0	1	10	13	0.846154	1	2	1	1	158	45	18.026	3.47	70	1	0	0	0	0	1	1	0	7.07	1	11	1		1	0	0	0
28	1	1	2	24	0	1	9	10	0.1	1	1	1	1	155	50	20.8117	6.57	18	1	0	0	0	0	0	1	0	5.5	1	1		1	1	0	0	0
40	3	1	5	15	0	1	13	4	0.25	0	2	2	0	160	43	16.7969	4.46	25	1	0	0	0	0	0	1	0	7.18	1	1		2	0	0	0	0
25	1	1	2	8	0	3	9	9	0.333333	0	2	2	0	160	64	25	4.54	39	1	0	1	0	0	0	1	0	7.22	2	3		2	0	0	0	0
35	3	1	1	6	1	2	10	5	0.8	0	2	2	0	169	58	20.3074	5.13	35	1	0	0	0	1	0	1	0	9.08	1	4		2	1	1	0	0
29	1	1	2	8	0	1	11	19	0.684211	1	2	2	1	165	54	19.8347	4.58	31	1	0	0	1	0	0	1	0	10.23	1	13	2		1	0	0	0
43	3	1	4	4	1	3	4	3	1	0	2	2	0	158	50	20.0288	6.9	191	1	0	0	0	0	0	1	0	7.37	2	3		2	0	0	0	0
31	2	1	3	3	0	2	7	6	0.666667	0	2	2	1	158	45	18.026	3.34	31	1	1	0	1	0	0	1	0	10.84	1	4		2	1	0	0	0
35	3	1	7	7	0	3	10	8	0.875	0	2	2	1	160	65	25.3906	3.01	44	1	0	0	0	0	0	1	0	6.78	1	7		2	1	0	0	0
37	3	1	3	6	1	4	9	2	1	0	2	1	1	158	45	18.026	3.7	53	1	0	0	0	0	0	1	0	7.08	1	2		1	1	0	0	0
36	3	1	9	17	0	1	11	1	1	0	2	1	1	175	75	24.4898	5.88	41	1	0	0	0	0	1	1	0	7.68	1	1		1	1	0	0	0
27	1	1	1	3	0	1	12	14	0.857143	0	2	2	1	160	54	21.0938	3.7	36	1	0	0	1	0	0	1	0	14.86	1	12		2	1	0	0	0
27	1	1	2	6	0	4	9	16	0.6875	1	2	2	1	155	52	21.6441	3.5	10	1	0	0	0	0	0	0	0	7.52	1	11	2		1	0	0	0
27	1	1	3	3	1	3	7	3	0.666667	0	2	1	0	165	76	27.9155	3.06	37	1	0	0	0	0	0	1	0	13.28	1	2		1	0	0	0	0
27	1	1	2	8	0	4	5	20	0.3	0	2	2	1	160	55	21.4844	3.66	54	1	0	0	0	0	1	1	0	8.09	1	6		2	1	0	0	0
26	1	1	1	8	0	2	7	4	0.75	0	2	2	0	155	51	21.2279	3.86	52	1	0	0	0	0	0	1	0	6.8	2	3		2	0	0	0	0
34	2	1	3	6	0	4	10	5	0.2	1	2	1	0	160	54	21.0938	4.83	39	1	0	0	0	0	0	0	0	20.22	1	1	1		0	0	0	0
35	3	1	3	5	0	3	3	3	0.333333	0	1	1	1	160	50	19.5312	3.51	49	1	0	0	1	0	0	1	0	7.08	1	1		1	1	0	0	0
30	2	1	2	4	0	3	3	9	0.555556	1	2	1	1	156	49	20.1348	3.55	51	1	0	0	0	0	0	1	0	6.37	1	5	1		1	0	0	0
34	2	1	2	5	0	1	10	7	0.857143	0	1	1	0	163	57	21.4536	3.73	53	1	0	0	0	1	0	1	0	6.57	2	6		1	1	1	0	0
48	3	1	4	13	0	1	9	3	0.666667	0	2	1	0	162	55	20.9572	3.63	19	1	0	0	0	0	0	1	0	14.8	1	2		1	0	0	0	0
47	3	1	3	11	0	1	9	2	0.5	0	2	2	0	158	55	22.0317	6.27	24	1	0	0	0	0	0	0	0	7.32	1	1		2	1	1	0	0
38	3	1	2	4	0	3	3	7	0.285714	0	2	2	0	158	43	17.2248	8.14	66	1	0	1	0	0	0	1	0	10.56	1	2		2	0	0	0	0
38	3	1	3	3	0	3	8	7	0.857143	0	2	2	0	161	57	21.9899	3.98	45	1	1	0	0	1	1	1	0	7.47	2	6		2	1	1	0	0
26	1	1	3	7	0	1	11	15	0.466667	1	1	1	1	164	50	18.5901	3.29	18	1	0	0	0	0	1	1	1	5.54	1	7	1		1	0	0	0
29	1	1	1	4	0	2	10	5	0.6	0	2	2	0	157	51	20.6905	3.68	34	1	0	1	1	0	0	0	0	7.13	1	3		2	0	0	0	0
31	2	1	2	7	0	1	8	12	0.583333	1	1	2	1	155	55	22.8928	6.93	48	1	0	1	1	0	0	1	0	10.23	1	7	2		1	0	0	0
36	3	1	3	15	1	1	8	1	1	1	2	1	0	161	59	22.7615	9.22	35	1	0	0	0	0	0	1	0	5.34	1	1	1		1	1	0	0
31	2	1	3	6	0	1	6	7	0.714286	0	2	2	1	156	47	19.313	3.65	56	1	0	0	0	0	0	1	0	7.82	1	5		2	1	0	0	0
33	2	1	5	3	0	2	7	8	0.5	0	2	2	0	160	56	21.875	3.16	88	1	0	0	1	0	1	1	1	6.98	1	4		2	0	0	1	1(tubal)
35	3	1	2	3	0	2	4	6	0.5	0	2	2	1	162	64	24.3865	5.23	176	1	0	0	0	0	0	1	1	9.92	1	3		2	1	0	0	0
38	3	1	3	5	0	1	9	6	0.833333	0	1	1	0	165	63	23.1405	3.06	46	1	0	0	1	0	0	1	0	8.51	2	5		1	0	0	0	0
28	1	1	1.5	7	0	2	8	3	1	1	1	1	1	167	52	18.6453	3.73	23	1	0	1	0	0	0	0	0	8.44	1	3	1		1	0	0	0
29	1	1	3	5	1	2	9	6	1	1	2	2	1	165	65	23.8751	3.98	56	1	0	0	0	0	0	0	0	6	1	6	2		1	0	0	0
28	1	1	1	16	0	1	11	11	0.727273	0	2	2	1	166	54	19.5965	5.88	18	1	1	0	0	0	1	1	0	7.18	1	8		2	1	0	0	0
40	3	1	3	16	0	1	9	4	0.75	0	2	2	1	162	48	18.2899	4.74	18	1	0	0	1	0	0	1	0	10.05	1	3		2	1	0	0	0
45	3	1	13	5	0	2	5	7	0.714286	0	2	2	0	147	50	23.1385	4.29	31	1	1	0	0	0	0	1	0	5.73	1	5		2	0	0	0	0
39	3	1	1	10	1	2	9	6	0.5	1	2	2	0	160	54	21.0938	3.12	39	1	0	0	0	0	0	0	0	7.59	2	3	2		0	0	0	0
38	3	1	1	3	0	1	4	3	1	0	2	2	0	155	45	18.7305	3.29	40	1	0	0	0	1	0	1	1	6.38	1	3		2	0	0	0	0
34	2	1	1	15	0	1	10	17	0.647059	1	1	1	0	155	50	20.8117	3.38	28	1	0	0	0	1	0	1	0	6.47	1	11	1		0	0	0	0
30	2	1	3	4	0	3	2	10	0.7	0	1	2	0	158	60	24.0346	6.57	65	1	0	1	0	0	0	0	0	14.05	2	7		2	0	0	0	0
35	3	1	3	9	0	1	9	5	0.8	0	1	1	1	155	57	23.7253	3.37	19	1	0	0	0	0	1	1	0	7.35	2	4		1	1	0	0	0
35	3	1	4	9	0	1	12	8	0.375	1	1	1	0	158	49	19.6283	8.35	79	1	0	0	0	1	0	1	0	5.82	1	3	1		0	0	0	0
40	3	1	4	12	0	1	10	2	1	0	2	1	1	155	47	19.563	11.34	34	1	0	0	0	0	0	1	0	6.43	1	2		1	1	0	0	0
31	2	1	5	7	1	2	9	6	0.833333	0	1	2	1	158	50	20.0288	3.27	39	1	0	0	0	0	0	1	0	4.3	1	5		2	1	0	0	0
36	3	1	5	4	0	4	10	17	0.941176	1	1	1	0	158	53	21.2306	3.59	21	1	0	0	1	0	0	1	0	6.34	1	16	1		0	0	0	0
39	3	1	4	11	0	1	9	3	0.666667	0	2	2	0	157	50	20.2848	10.3	42	1	0	0	1	0	1	1	0	9.8	1	2		2	0	0	0	0
33	2	1	1.5	9	0	1	8	7	0.571429	1	1	1	1	155	60	24.974	3.7	59	1	1	0	0	0	0	0	0	17.97	1	4	1		1	0	0	0
28	1	1	4	13	0	1	11	17	0.647059	0	2	2	0	163	52	19.5717	6.84	29	1	0	0	1	0	0	1	0	18.29	1	11		2	0	0	0	0
33	2	1	12	10	0	1	11	5	0.4	0	2	2	1	163	68	25.5937	3.07	23	1	0	0	1	0	0	1	0	3.6	2	2		2	1	0	0	0
41	3	1	3	13	0	1	9	4	0.5	0	2	2	0	159	47	18.591	3.78	29	1	0	0	0	0	0	1	0	6.59	2	2		2	0	0	0	0
28	1	1	7	9	0	1	11	5	0.6	1	2	2	0	158	45	18.026	4.8	76	1	0	0	0	0	0	1	0	5.64	2	3	2		1	1	0	0
33	2	1	3	3	0	1	8	3	0.666667	1	2	2	1	156	47	19.313	3.5	12	1	0	0	1	0	0	1	0	6.59	1	2	2		1	0	0	0
30	2	1	5	13	1	1	11	8	0.75	0	2	2	0	165	50	18.3655	4.63	25	1	0	0	0	0	0	1	0	6.62	1	6		2	0	0	0	0
29	1	1	4	5	0	2	8	6	1	0	2	2	1	160	48	18.75	4.28	75	1	0	1	0	0	0	1	0	14.39	1	6		2	1	0	0	0
25	1	1	3	9	0	2	7	8	0.25	0	1	2	0	157	55	22.3133	3.26	11	1	0	0	0	0	0	1	0	8.36	1	2		2	1	1	0	0
32	2	1	1.5	9	0	1	8	12	0.916667	0	2	1	0	169	53	18.5568	4.55	25	1	0	0	1	1	0	1	1	7.26	1	11		1	0	0	0	0
33	2	1	3	12	1	1	10	14	0.0714286	0	2	2	1	164	56	20.8209	6.15	26	1	0	0	0	0	0	1	0	12.12	2	1		2	1	0	0	0
38	3	1	4	14	0	1	10	10	0.8	0	2	2	0	163	60	22.5827	3.8	66	1	1	0	0	1	0	1	0	6.55	2	8		2	0	0	0	0
31	2	1	3	7	1	1	11	12	0.666667	0	2	2	0	158	61	24.4352	3.82	42	1	0	0	0	0	0	1	0	6.97	2	8		3	0	0	0	0
35	3	1	6	9	0	1	12	7	0.571429	0	1	1	0	160	45	17.5781	12.54	24.25	1	0	0	0	0	0	0	0	5.54	2	4		1	0	0	0	0
26	1	1	2	5	0	1	8	1	1	1	2	1	0	155	42	17.4818	3.25	16	1	0	0	0	0	0	1	0	10.48	1	1	1		0	0	0	0
32	2	1	3	10	0	1	10	19	0.631579	0	2	1	0	160	52	20.3125	3.63	37	1	0	0	0	0	0	0	0	13.48	1	12		1	1	1	0	0
36	3	1	1	13	0	4	10	11	0.545455	1	2	1	0	155	44	18.3143	3.7	74	1	0	0	1	1	0	1	0	10.56	1	6	1		1	0	0	0
33	2	1	4	4	0	3	3	3	1	0	2	2	1	165	49	17.9982	5.65	40	1	1	0	0	0	0	1	1	4.99	1	3		2	1	0	0	0
33	2	1	4	13	0	1	12	11	0.727273	1	1	2	1	150	52	23.1111	7.55	23	1	1	0	0	0	0	1	0	7.21	2	8	2		1	0	0	0
33	2	1	4	15	0	1	9	5	0.8	0	2	2	1	170	45	15.5709	10.3	36	1	0	0	0	0	1	1	0	8.63	1	4		2	1	0	0	0
34	2	1	1	4	0	2	10	3	1	0	2	2	0	155	60	24.974	3.14	17	1	1	0	1	0	0	1	0	7.15	2	3		2	0	0	0	0
29	1	1	6	6	0	1	11	19	0.842105	0	2	2	1	165	60	22.0386	3.58	30	1	0	0	0	0	0	1	0	7.75	2	16		2	1	0	0	0
38	3	1	2	2	0	3	3	4	0.75	0	2	1	1	159	52	20.5688	3.27	40	1	0	1	0	0	0	1	0	8.2	2	3		1	1	0	0	0
31	2	1	4	11	1	1	10	5	0.2	0	2	2	1	155	57	23.7253	3.65	16	1	0	0	1	1	0	1	1	8.4	1	1		2	1	0	0	0
38	3	1	10	6	0	2	11	5	0.4	0	2	2	1	158	44	17.6254	2.61	44	1	0	0	0	0	0	1	1	5.05	1	2		2	1	0	0	0
36	3	1	3	5	0	1	9	2	0.5	0	2	2	0	165	55	20.202	3.52	47	1	0	0	0	0	0	1	0	4.99	1	1		2	0	0	0	0
39	3	1	1	4	1	4	12	3	0.333333	1	2	1	0	163	48	18.0662	3.48	24	1	0	0	0	1	0	1	0	7.41	2	1		1	0	0	0	0
30	2	1	2	13	0	1	9	17	0.705882	0	1	1	0	155	45	18.7305	4.23	22	1	0	0	0	1	0	1	0	6.71	1	12	1		0	0	0	0
33	2	1	1.5	9	1	1	9	12	0.75	0	2	2	0	160	54	21.0938	2.49	49	1	0	0	0	1	0	1	0	8.69	1	9		2	0	0	0	0
32	2	1	1	5	0	1	9	8	0.625	0	2	2	0	162	60	22.8624	20.62	94	1	0	0	0	0	0	1	0	6.44	2	5	2		1	1	0	0
35	3	1	2	13	0	1	9	5	0.2	0	1	1	1	162	54	20.5761	5.15	29	1	0	0	1	0	0	1	0	14.83	1	1	1		1	0	0	0
35	3	1	2	3	0	3	5	1	1	0	1	1	1	155	52	21.6441	4.83	18	1	0	0	0	0	1	1	0	10.52	2	1		1	1	0	0	0
28	1	1	2	11	0	2	9	18	0.666667	0	2	1	1	158	55	22.0317	4.25	28	1	0	0	0	0	0	1	0	4.76	1	12		1	1	0	0	0
39	3	1	2	4	0	2	12	5	0.6	0	2	2	0	158	54	21.6311	4.55	24	1	0	0	1	0	0	1	0	8.19	2	3		2	0	0	0	0
39	3	1	2	10	0	1	9	5	0.2	1	1	2	1	158	50	20.0288	3.36	30	1	0	1	1	0	0	1	1	7.19	1	1		2	1	0	0	0
37	3	1	3	10	0	1	10	4	1	0	2	2	0	158	53	21.2306	3.86	28	1	0	0	1	0	1	1	0	6.64	2	4	2		0	0	0	0
33	2	1	6	8	0	4	9	4	0.25	1	2	2	0	165	54	19.8347	3.44	25	1	0	0	1	1	0	1	0	5.19	1	1	2		0	0	0	0
29	1	1	4	4	0	1	16	5	0.2	0	2	1	1	158	55	22.0317	4.36	34	1	0	0	0	0	0	1	1	5.8	1	1	1		1	0	0	0
36	3	1	7	13	1	1	8	13	0.538462	0	1	1	0	161	60	23.1473	2.95	55	1	0	0	0	0	0	1	0	7.05	1	7		1	0	0	0	0
32	2	1	3	12	0	1	12	4	0.75	0	2	2	1	158	52	20.83	4.76	37	1	0	0	0	0	0	0	0	8.65	1	3		2	1	0	0	0
28	1	1	7	13	0	1	10	17	0.588235	0	2	2	0	158	52	20.83	13.72	46	1	0	0	0	0	0	1	0	6.42	1	10		2	0	0	1	1(tubal)
23	1	1	1	6	0	4	9	7	0.142857	1	1	2	1	160	53	20.7031	4.04	24	1	0	1	0	0	0	1	0	10.49	1	1		2	1	0	0	0
29	1	1	4	4	0	2	8	8	0.25	1	2	2	1	159	69	27.2932	3.76	33	1	0	0	0	1	0	1	0	10.23	2	2		2	1	0	0	0
40	3	1	10	11	0	1	11	4	0.75	1	2	2	1	162	53	20.1951	4.79	19	1	0	0	0	0	0	0	1	12.63	1	3		2	1	0	0	0
26	1	1	12	12	0	1	11	1	1	0	2	1	1	158	47	18.8271	4.3	14.44	1	0	0	0	1	0	1	0	13.7	1	1	1		1	0	0	0
36	3	1	3	5	0	1	9	2	0.5	1	2	2	0	156	55	22.6003	3.65	31	1	1	0	1	0	0	1	0	9.05	2	1		2	0	0	0	0
30	2	1	8	4	0	2	6	1	1	0	2	1	1	158	49	19.6283	4.26	35	1	0	0	0	0	0	1	0	8.27	2	1		1	1	0	0	0
31	2	1	1	12	0	2	8	14	0.714286	1	2	2	0	161	60	23.1473	3.68	11	1	0	0	0	0	0	1	0	2.97	1	10		2	0	0	0	0
35	3	1	2	10	0	1	9	4	1	0	2	2	1	158	43	17.2248	3.32	21	1	0	0	1	0	0	1	0	9.69	1	4		2	1	0	0	0
29	1	1	1	11	0	1	11	11	0.545455	1	2	1	0	158	52	20.83	3.48	21	1	0	0	0	0	1	1	0	3.38	1	6		1	0	0	0	0
37	3	1	3	11	1	2	7	5	0.8	0	2	2	0	158	50	20.0288	3.14	51	1	0	0	0	1	0	1	0	6.69	1	4	2		0	0	0	0
31	2	1	8	3	0	4	13	1	1	0	1	1	1	165	60	22.0386	4.11	36	1	0	0	1	0	0	1	0	6.96	1	1	1		1	0	0	0
32	2	1	4	8	0	1	7	5	0.4	0	2	1	1	166	66	23.9512	4.4	36	1	0	0	0	0	0	1	1	8.84	2	2	1		1	0	0	0
32	2	1	1	3	1	4	5	6	0.833333	0	2	2	1	160	53	20.7031	3	20	1	0	0	1	1	1	1	1	7.56	1	5		2	1	0	0	0
26	1	1	5	4	1	4	3	2	1	0	2	1	0	168	60	21.2585	3.84	59	1	0	0	0	0	0	1	0	8.94	1	2		1	0	0	1	1(cesarean scar)
31	2	1	1.5	11	0	1	9	14	0.857143	1	2	1	0	165	65	23.8751	10.42	64	1	0	0	1	0	0	1	0	6.27	2	12		1	0	0	0	0
34	2	1	1	11	0	2	12	5	0.4	1	2	1	0	162	56	21.3382	5.91	42	1	0	0	1	0	1	1	0	7.23	1	2	1		0	0	0	0
27	1	1	2	5	0	2	7	17	0.470588	0	1	2	1	153	45	19.2234	3.83	33	1	0	0	0	0	0	1	1	4.51	1	8		2	1	0	0	0
33	2	1	3	15	0	1	10	16	0.4375	0	2	2	0	157	62	25.1532	4.59	58	1	0	0	0	0	1	0	0	8.17	1	7	2		0	0	0	0
29	1	1	2	9	0	1	10	10	0.9	1	2	2	1	163	52	19.5717	3.32	11	1	0	0	0	0	0	1	0	6.14	1	9	2		1	0	0	0
39	3	1	5	5	0	2	7	23	0.391304	0	2	2	0	164	68	25.2826	7.18	82	1	0	0	1	0	0	1	0	7.11	1	9		3	0	0	0	0
40	3	1	2	4	0	4	6	7	0.857143	0	1	1	1	158	46	18.4265	3.4	55	1	0	0	0	0	0	1	0	7.73	1	6		1	1	0	0	0
29	1	1	1	5	0	2	7	13	0.923077	1	2	1	0	158	50	20.0288	3.94	25	1	0	0	0	0	0	1	0	4.32	1	12		1	1	1	0	0
33	2	1	1	4	1	2	10	14	0.571429	0	2	2	1	143	43	21.0279	3.69	32	1	0	0	0	0	0	1	0	5.44	1	8		2	1	0	0	0
28	1	1	3	10	0	1	8	4	0.5	0	1	2	1	156	44	18.0802	3.73	42	1	0	0	1	0	1	1	0	8.02	2	2	2		1	0	0	0
35	3	1	6	4	0	3	3	8	0.5	0	1	1	0	155	52	21.6441	1.33	32	1	0	1	0	0	1	1	0	6.44	1	4	1		0	0	0	0
31	2	1	1	3	0	1	11	9	0.666667	0	2	2	0	155	50	20.8117	5.17	45	1	0	0	0	0	1	1	0	8	2	6		2	0	0	0	0
35	3	1	4	3	0	3	8	8	0.75	0	2	2	1	155	49	20.3954	3.17	61	1	0	0	0	0	0	1	0	2.89	1	6		2	1	0	0	0
28	1	1	1.5	5	1	2	7	12	1	1	2	1	0	150	61	27.1111	4.17	27	1	0	0	0	0	0	1	0	3.81	1	12		1	0	0	0	0
33	2	1	5	10	1	1	9	3	0.666667	1	2	1	1	160	51	19.9219	3.5	42	1	0	0	0	0	0	1	0	12.86	1	2		1	1	0	0	0
30	2	1	3	8	0	1	9	8	0.625	0	2	2	1	168	61	21.6128	4.82	22	1	0	0	1	0	0	1	0	4.69	1	5		2	1	0	0	0
26	1	1	1	2	0	3	6	5	0.2	0	2	2	0	155	45	18.7305	3.85	90	1	0	0	0	0	0	0	0	6.25	1	1		2	0	0	0	0
38	3	1	3	8	0	1	11	14	0.785714	1	2	2	0	164	60	22.3081	19.45	43	1	0	0	0	1	0	1	0	4.36	1	11		2	0	0	0	0
34	2	1	2	5	0	1	8	9	0.666667	0	2	1	0	160	65	25.3906	3.67	13	1	1	0	1	0	0	1	0	6.17	1	6	1		0	0	0	0
38	3	1	3	8	0	3	8	4	0.75	1	2	2	0	162	62	23.6244	4.25	37	1	0	0	0	0	0	1	0	6.93	1	3	2		0	0	0	0
32	2	1	1	4	1	2	10	2	1	0	2	2	1	163	68	25.5937	3.63	29	1	0	0	0	0	0	1	0	11.07	1	2		2	1	0	0	0
29	1	1	7	5	0	2	9	13	0.769231	1	2	1	0	162	45	17.1468	3.44	35	1	1	0	0	0	0	1	0	9.14	1	10	1		0	0	0	0
42	3	1	1.5	6	0	1	10	3	1	0	2	1	1	160	54	21.0938	3.93	50	1	0	0	0	0	0	1	0	6.15	2	3		1	1	0	0	0
26	1	1	2	11	0	4	16	13	0.769231	0	2	1	1	165	50	18.3655	4.93	22	1	0	0	0	0	0	1	0	8.5	1	10	1		1	0	0	0
29	1	1	6	3	0	1	9	18	0.5	0	2	2	0	160	65	25.3906	3.95	12	1	0	0	1	1	0	1	0	6.9	1	9		2	0	0	0	0
26	1	1	4	4	0	4	9	4	0.75	0	2	2	0	169	53	18.5568	5.16	32	1	0	0	0	0	0	1	0	8.71	1	3		2	0	0	0	0
33	2	1	10	4	0	4	7	5	0.2	1	2	2	1	163	60	22.5827	3.6	41	1	0	0	1	0	1	1	0	5.65	2	1		2	1	0	0	0
31	2	1	1	4	0	2	10	6	0.833333	0	2	1	0	160	50	19.5312	3.25	19	1	0	1	0	0	0	1	0	6.08	1	5		1	0	0	0	0
27	1	1	2	5	0	4	6	4	1	1	1	2	1	158	54	21.6311	5.03	47	1	0	0	1	0	1	1	0	12.29	2	4		2	1	0	0	0
23	1	1	1	13	0	1	10	1	1	1	2	1	0	158	52	20.83	6.18	34	1	0	0	0	1	0	1	0	16.09	1	1	1		0	0	0	0
27	1	1	2	8	0	1	11	22	0.863636	0	2	2	0	158	50	20.0288	3.54	46	1	0	0	0	0	0	0	0	5.25	1	19		2	0	0	0	0
22	1	1	4	7	0	1	11	8	0.5	0	2	2	1	154	56	23.6128	3.43	34	1	0	0	1	0	0	0	0	3.99	1	4		2	1	0	0	0
35	3	1	8	4	0	3	2	9	0.777778	1	2	2	1	160	53	20.7031	3.89	38	1	0	1	1	1	0	0	0	7.03	1	7		2	1	0	0	0
33	2	1	2	4	1	3	5	6	0.5	0	2	2	1	155	54	22.4766	3.22	54	1	0	0	0	0	0	1	0	9.47	1	3	2		1	0	0	0
23	1	1	2	3	0	2	12	15	0.733333	0	2	2	1	158	47	18.8271	2.96	11	1	0	0	1	0	0	1	0	8.63	1	11		2	1	0	0	0
34	2	1	3	5	1	2	7	1	1	1	2	2	0	155	56	23.3091	4.1	54	1	0	0	0	1	0	1	0	5.09	2	1		2	0	0	0	0
32	2	1	4	4	0	3	5	13	0.307692	0	1	1	1	160	50	19.5312	3.89	61	1	0	1	0	1	0	1	0	5.65	1	4	1		1	0	0	0
37	3	1	2	3	0	4	2	4	0.25	0	2	2	0	157	53	21.5019	4.45	78	1	0	0	0	0	0	1	0	8.44	2	1		2	0	0	1	1(tubal)
27	1	1	2	7	0	1	9	3	0.666667	0	2	2	0	160	51	19.9219	4.8	15	1	0	0	0	0	0	1	0	9.67	1	2		2	0	0	0	0
36	3	1	5	5	0	1	6	20	0.8	0	1	1	1	161	55	21.2183	1.37	26	1	0	0	1	0	1	0	0	5.84	1	16	1		1	0	0	0
38	3	1	3	4	0	3	6	11	0.636364	0	2	1	1	158	54	21.6311	2.92	26	1	0	0	0	0	0	1	0	7.18	1	7	1		1	0	0	0
25	1	1	8	4	0	3	7	10	0.9	0	2	2	1	160	50	19.5312	3.72	45	1	0	0	1	1	0	1	0	6.74	1	9	2		1	0	0	0
38	3	1	3	12	1	2	8	2	1	1	2	1	1	160	60	23.4375	3.57	31	1	0	0	0	0	0	1	0	11.03	1	2		1	1	0	0	0
32	2	1	2	4	0	3	6	7	0.714286	0	2	2	0	155	48	19.9792	3.31	30	1	0	1	1	0	0	1	0	6.73	2	5		2	0	0	0	0
29	1	1	5	9	1	2	9	11	0.545455	0	2	2	0	165	53	19.4674	3.89	24	1	0	0	1	0	0	1	0	7.34	1	6		2	0	0	0	0
48	3	1	4	14	1	1	9	4	1	0	2	2	1	157	62	25.1532	1.1	13	1	0	0	1	0	0	1	0	6.94	2	4		2	1	0	0	0
36	3	1	4	12	0	1	11	17	0.941176	0	2	2	1	164	68	25.2826	5.32	7	1	0	0	1	0	0	1	0	5.35	2	16		2	1	0	0	0
32	2	1	2	17	0	1	11	9	0.888889	0	1	2	1	160	50	19.5312	3.49	83	1	0	0	0	0	0	1	0	6.72	1	8		2	1	0	0	0
38	3	1	1	2	0	3	2	9	0.666667	1	2	2	1	150	45	20	2.96	74	1	0	1	0	0	1	1	0	8.94	1	6	2		1	0	0	0
33	2	1	6	4	0	3	7	3	1	0	2	2	0	160	65	25.3906	2.53	42	1	0	0	0	1	0	1	0	7.49	1	3		2	0	0	0	0
28	1	1	1	7	0	1	10	3	0.666667	0	1	2	1	168	66	23.3844	8.58	23	1	0	0	0	0	0	1	0	7.12	1	2		2	1	0	0	0
29	1	1	1	10	0	1	7	12	0.416667	0	1	2	1	163	50	18.8189	3.52	23	1	0	0	0	0	0	1	0	18.29	1	5		2	1	0	0	0
30	2	1	3	3	0	4	2	2	0.5	0	2	2	0	168	50	17.7154	3.92	17	1	0	0	0	0	0	1	0	7.65	1	1		2	0	0	0	0
35	3	1	1	4	0	3	4	16	0.75	0	2	2	1	170	62	21.4533	2.79	12	1	0	0	0	0	0	1	0	5.64	2	12		2	1	0	0	0
27	1	1	1.5	14	0	1	8	9	1	0	1	1	0	150	48	21.3333	3.54	29	1	0	0	0	1	0	0	0	7.19	1	9		1	1	1	0	0
33	2	1	8	7	1	1	14	9	0.555556	1	2	2	0	166	55	19.9594	5.82	64	1	0	0	0	0	0	1	0	7.37	1	5	2		0	0	0	0
32	2	1	3	14	1	4	10	1	1	0	1	2	1	159	56	22.151	11.73	30	1	0	0	0	0	1	1	0	5.63	1	1		2	1	0	0	0
36	3	1	5	4	0	3	8	15	0.8	0	2	2	1	154	46	19.3962	8	38	1	0	1	0	0	0	1	0	5.95	1	12	2		1	0	0	0
40	3	1	3	13	0	2	6	24	0.666667	0	2	1	0	158	63	25.2363	3.04	14	1	0	0	0	0	0	1	0	5.55	1	16	1		0	0	0	0
38	3	1	2	3	0	2	5	4	0.5	0	1	1	1	158	57	22.8329	4.46	77	1	0	0	0	0	0	1	0	4.3	1	2	1		1	0	0	0
35	3	1	7	7	0	1	8	9	0.111111	0	1	1	1	160	54	21.0938	3.1	16	1	0	0	0	0	0	0	0	7.32	1	1	1		1	0	0	0
36	3	1	2	5	0	3	7	7	1	1	2	1	1	157	62	25.1532	3.07	21	1	0	0	1	0	0	1	0	8.36	1	7		1	1	0	0	0
37	3	1	2	3	0	3	5	15	0.6	0	1	2	1	163	60	22.5827	3.09	33	1	0	0	0	0	1	1	0	6.21	1	9		2	1	0	0	0
44	3	1	5	3	0	4	7	15	0.866667	0	2	1	0	160	60	23.4375	4.71	21	1	0	0	1	0	1	1	0	12.04	1	13	1		0	0	0	0
30	2	1	1.5	10	0	1	9	9	0.444444	0	1	2	1	162	52	19.8141	0.27	34	1	0	0	0	0	0	1	0	10.88	2	4		2	1	0	0	0
31	2	1	10	13	0	1	9	24	0.583333	0	2	2	0	168	50	17.7154	5.49	25	1	0	0	0	0	1	1	0	3.29	2	14		2	0	0	0	0
33	2	1	1.5	10	0	1	8	6	0.666667	0	2	1	0	166	52	18.8707	2.81	62	1	0	0	0	0	1	1	0	6.91	1	4	1		0	0	0	0
32	2	1	3	8	1	1	9	3	0.333333	0	1	2	1	158	44	17.6254	3.71	15	1	0	0	0	0	0	1	0	8.61	1	1		2	1	0	0	0
32	2	1	10	10	1	1	10	6	0.5	0	1	2	1	164	59	21.9363	3.54	10	1	0	0	0	0	0	1	0	8.93	1	3		2	1	0	0	0
35	3	1	1	12	0	1	9	7	0.285714	0	2	1	1	158	48	19.2277	5.16	17	1	0	0	1	0	1	1	0	5.91	1	2	1		1	0	0	0
39	3	1	3	13	0	1	12	1	1	0	2	2	0	160	48	18.75	3.72	47	1	0	0	0	0	0	1	0	14.81	2	1		3	0	0	0	0
33	2	1	1	4	0	1	7	13	0.692308	0	1	1	0	165	66	24.2424	3	13	1	0	0	0	0	0	1	0	6.64	1	9		1	0	0	0	0
35	3	1	13	4	0	1	9	12	0.833333	0	2	2	0	158	50	20.0288	2.95	54	1	1	0	0	1	0	1	0	6.32	1	10		2	0	0	1	1(tubal)
42	3	1	4	5	0	2	8	20	0.35	1	1	2	1	158	50	20.0288	3.77	49	1	0	0	0	1	0	1	0	6.49	1	7		2	1	0	0	0
32	2	1	1.5	10	0	4	7	11	0.818182	0	1	1	0	160	50	19.5312	3.53	49	1	0	0	1	0	1	1	0	6.66	1	9	1		0	0	0	0
32	2	1	1	13	0	1	10	13	0.615385	0	2	1	0	162	54	20.5761	3.94	26	1	0	0	0	0	0	1	0	11.07	1	8	1		0	0	0	0
26	1	1	5	9	0	1	11	7	0.714286	1	2	2	1	157	60	24.3418	6.76	31	1	0	0	1	0	0	0	0	9.14	1	5		2	1	0	0	0
32	2	1	8	15	0	1	14	3	0.666667	0	2	2	0	155	50	20.8117	3.45	38	1	0	0	0	0	0	1	0	10.49	1	2		2	0	0	0	0
29	1	1	3	3	0	2	8	8	0.25	0	2	2	0	165	55	20.202	3.74	58	1	0	0	1	0	0	1	0	9.52	1	2		2	0	0	0	0
30	2	1	3	8	0	1	10	4	1	1	2	1	0	159	50	19.7777	12.85	16	1	0	1	0	0	0	1	0	8.59	1	4		1	0	0	0	0
41	3	1	3	3	1	3	3	15	0.6	0	2	1	0	158	52	20.83	3.67	40	1	0	0	0	0	0	1	0	6.49	2	9		1	0	0	0	0
31	2	1	1	4	0	2	6	15	0.933333	1	1	2	0	158	51	20.4294	2.49	63	1	0	1	0	0	0	1	0	6.07	1	14		2	0	0	0	0
34	2	1	1	11	0	1	9	5	0.4	0	2	2	0	155	44	18.3143	5.63	68	1	0	0	0	0	0	0	0	12.57	1	2		2	1	1	0	0
35	3	1	1	3	0	4	5	11	0.818182	1	2	2	0	165	59	21.6713	3.63	27	1	0	0	0	0	0	1	0	6.91	1	9		2	0	0	0	0
33	2	1	5	14	1	1	11	7	0.428571	0	1	2	1	163	46	17.3134	3.04	56	1	0	0	0	0	0	0	0	6.98	1	3		2	1	0	0	0
28	1	1	4	4	0	3	7	9	0.888889	0	1	2	0	162	49	18.6709	3.23	24	1	0	0	1	0	1	1	0	3.22	1	8		2	1	1	0	0
39	3	1	3	14	0	1	12	10	0.8	0	1	1	1	160	55	21.4844	5.22	20	1	0	0	1	0	0	1	0	7.11	2	8	1		1	0	0	0
29	1	1	1	4	1	4	6	7	0.857143	0	2	1	0	163	54	20.3244	3.52	24	1	0	0	0	1	0	1	0	8.3	1	6		1	0	0	0	0
36	3	1	1	13	0	1	11	3	0.666667	0	1	2	1	165	56	20.5693	5.9	24	1	0	0	0	0	0	1	0	5.33	1	2		2	1	0	0	0
26	1	1	5	8	1	1	12	4	0.5	0	2	1	1	163	52	19.5717	5.62	64	1	0	0	1	0	1	1	0	7.58	1	2	1		1	0	0	0
40	3	1	4	13	0	1	12	9	0.888889	0	1	1	1	162	72	27.4348	2.79	37	1	0	0	0	0	0	1	0	5.44	1	8	1		1	0	0	0
28	1	1	15	4	0	1	12	5	0.4	0	2	2	0	156	67	27.5312	3.87	58	1	0	0	1	0	0	1	0	7.08	2	2		2	0	0	0	0
32	2	1	2	4	0	4	11	16	0.125	1	2	2	0	165	75	27.5482	2.42	25	1	0	1	0	0	0	1	0	5.23	1	2		2	0	0	0	0
35	3	1	2	16	0	1	10	1	1	0	2	2	0	163	56	21.0772	6.27	18	1	0	0	1	0	0	1	0	6.77	2	1		2	0	0	0	0
33	2	1	5	11	0	1	8	15	0.733333	0	2	2	1	158	44	17.6254	6.63	43	1	0	0	0	0	0	1	0	10.82	1	11		2	1	0	0	0
29	1	1	2	8	0	1	12	9	0.777778	0	2	2	0	155	52	21.6441	3.22	16	1	1	0	1	0	0	1	0	6.2	1	7	2		0	0	0	0
35	3	1	2	12	0	1	9	5	0.2	0	1	1	1	165	54	19.8347	3.16	35	1	0	0	0	0	0	1	0	7.88	1	1	1		1	0	0	0
41	3	1	1	7	0	2	7	5	1	0	1	2	0	156	52	21.3675	3.57	52	1	0	0	1	1	0	1	1	7.19	1	5	2		0	0	0	0
28	1	1	6	10	0	2	8	10	0.7	0	2	1	0	158	50	20.0288	3.6	22	1	0	0	0	0	0	1	0	7.88	2	7	1		0	0	0	0
31	2	1	3	11	0	1	11	6	0.833333	1	2	1	1	160	50	19.5312	6.25	23	1	0	0	0	0	0	1	1	9.52	1	5	1		1	0	0	0
26	1	1	1.5	8	0	2	7	7	0.714286	0	2	2	0	153	50	21.3593	7.41	29	1	0	0	0	0	0	1	0	4	1	5		2	0	0	0	0
31	2	1	3	3	0	4	2	1	1	1	2	1	0	160	55	21.4844	3.71	18	1	1	0	0	0	0	1	0	8.19	2	1	1		0	0	0	0
40	3	1	2	5	0	4	11	3	0.333333	0	1	2	1	152	61	26.4024	4.8	24	1	1	0	0	0	0	1	0	12.21	1	1		2	1	0	0	0
28	1	1	3	10	1	1	10	20	0.8	0	2	1	1	155	50	20.8117	5.64	56	1	0	0	0	1	1	1	0	6.05	1	16	1		1	0	0	0
42	3	1	2	7	0	1	8	10	0.5	0	2	2	1	158	55	22.0317	3.46	63	1	0	0	0	0	0	1	0	4.99	1	5		2	1	0	0	0
43	3	1	5	4	0	4	9	14	0.785714	1	1	1	1	156	54	22.1893	3.16	87	1	0	0	1	0	0	0	0	5.43	2	11	1		1	0	0	0
29	1	1	3	9	0	1	10	13	0.846154	1	1	2	0	160	60	23.4375	5.11	44	1	0	0	0	0	0	1	0	6.68	1	11		2	0	0	0	0
28	1	1	3	6	0	1	9	15	0.733333	0	2	2	1	153	47	20.0777	4.44	83	1	0	1	0	0	0	1	0	6.76	1	11		2	1	0	0	0
28	1	1	1	12	0	4	10	5	0.2	0	1	1	0	161	53	20.4467	7.59	11	1	0	0	0	0	0	1	0	4.98	2	1		1	0	0	1	1(tubal)
31	2	1	2	8	0	1	10	1	1	0	2	1	1	164	50	18.5901	5.85	73	1	0	0	0	0	0	1	0	7.07	1	1	1		1	0	0	0
35	3	1	1	4	0	3	4	12	0.916667	0	1	2	0	158	54	21.6311	4.28	51	1	1	0	0	0	0	1	0	7.5	1	11		2	0	0	0	0
26	1	1	8	3	0	3	7	5	0.4	0	2	2	1	171	60	20.5191	3.55	41	1	0	0	1	1	1	1	0	10.78	1	2		2	1	0	0	0
32	2	1	2	6	0	4	14	3	0.333333	0	1	1	0	157	45	18.2563	7.9	96	1	0	0	0	0	0	0	0	10.4	1	1	1		0	0	0	0
38	3	1	2	13	0	4	8	5	0.4	0	2	1	1	160	62	24.2188	4.2	177	1	0	0	0	0	0	1	1	6.7	2	2		1	1	0	0	0
29	1	1	3	14	0	1	9	12	0.666667	0	1	2	0	166	62	22.4996	3.53	53	1	0	0	0	0	0	1	0	2.58	1	8		2	0	0	0	0
29	1	1	2	4	0	3	9	20	0.5	0	1	2	0	167	64	22.9481	3.93	34	1	0	0	0	0	0	1	0	6.95	1	10		2	0	0	0	0
30	2	1	11	15	0	4	11	5	0.4	0	2	2	1	148	54	24.653	7.07	34	1	1	0	0	0	0	1	0	5.86	1	2		2	1	0	0	0
42	3	1	1	3	0	2	8	5	0.2	1	2	1	0	155	42	17.4818	2.66	20	1	1	0	0	0	0	1	0	9.07	2	1		1	0	0	0	0
29	1	1	1	4	1	1	7	12	0.833333	0	2	1	0	165	65	23.8751	3.72	38	1	0	0	0	0	0	1	0	7.58	1	10		1	0	0	0	0
34	2	1	13	4	0	1	11	7	0.714286	0	1	1	1	155	46	19.1467	3.63	35	1	1	0	0	0	0	1	0	8.48	2	5	1		1	0	0	0
29	1	1	2	11	0	1	10	1	1	1	1	1	1	165	58	21.3039	3.62	21	1	0	0	1	0	0	1	0	11.09	2	1		1	1	0	0	0
39	3	1	10	6	1	2	8	4	1	0	1	2	0	160	55	21.4844	26.69	16	1	0	0	0	0	0	1	0	13.42	1	4		2	1	1	0	0
28	1	1	9.5	13	0	4	12	9	0.777778	0	1	2	1	158	54	21.6311	6.42	59	1	0	0	1	0	0	0	1	5.37	1	7		2	1	0	0	0
36	3	1	1	5	0	4	8	13	0.846154	0	1	2	0	160	54	21.0938	1.25	47	1	0	0	1	0	0	1	0	6.8	1	11		2	0	0	0	0
34	2	1	1	11	0	1	10	12	1	0	2	2	1	159	53	20.9644	4.87	35	1	0	0	0	0	0	0	0	8.39	1	12		2	1	0	0	0
33	2	1	1	3	0	3	3	8	0.875	0	2	1	1	160	54	21.0938	4.01	56	1	0	0	0	0	0	0	0	5.97	2	7		1	1	0	0	0
31	2	1	3	12	0	1	10	4	0.75	0	2	2	1	156	57	23.4221	3.82	44	1	0	0	0	0	0	1	0	8.64	1	3		2	1	0	0	0
31	2	1	3	4	1	3	8	9	0.666667	0	2	2	0	157	49	19.8791	3.16	88	1	0	0	0	0	0	1	0	7.23	2	6		2	0	0	1	1(tubal)
27	1	1	6	9	0	4	9	1	1	0	2	1	1	157	53	21.5019	4.96	36	1	1	0	0	0	1	0	1	8.91	1	1		1	1	0	0	0
31	2	1	3	16	0	4	9	5	0.6	1	2	1	1	150	56	24.8889	13.56	49	1	0	0	1	0	0	1	0	6.93	1	3		1	1	0	0	0
38	3	1	3	4	0	2	8	5	0.8	0	2	1	0	158	49	19.6283	3.22	12	1	0	0	1	1	0	1	0	8.51	1	4	1		0	0	0	0
33	2	1	2.5	8	0	1	9	8	0.5	0	2	2	0	165	54	19.8347	3.59	64	1	1	0	0	0	0	1	0	7.53	1	4		2	1	1	0	0
35	3	1	1	13	0	1	13	7	0.857143	0	2	2	1	162	60	22.8624	4.43	60	1	0	1	0	0	0	1	0	8.41	1	6		2	1	0	0	0
40	3	1	3	14	0	1	11	8	0.75	0	2	2	1	150	48	21.3333	5.05	10	1	0	0	0	0	0	1	0	8.4	1	6	2		1	0	0	0
31	2	1	10	10	0	1	10	6	0.833333	0	2	2	0	155	53	22.0604	6.3	12	1	0	0	0	0	0	1	0	5.28	1	5		2	0	0	0	0
28	1	1	2	10	0	1	11	5	1	0	1	2	0	156	60	24.6548	4.97	15	1	0	0	0	0	0	1	0	7.8	1	5		2	0	0	0	0
39	3	1	5	15	1	1	9	20	0.85	0	2	2	1	157	62	25.1532	2.86	16	1	0	0	1	0	0	1	0	3.22	1	17		2	1	0	0	0
28	1	1	3	12	1	1	10	2	1	1	1	2	0	165	66	24.2424	5.03	38	1	0	0	0	0	0	1	0	7.49	1	2	2		0	0	0	0
31	2	1	5	13	0	4	13	8	0.25	0	1	1	0	158	53	21.2306	6.2	12	1	0	0	0	0	0	1	1	7.15	1	2	1		0	0	0	0
33	2	1	3	4	1	3	3	10	0.8	0	1	2	1	158	56	22.4323	3.06	26	1	0	0	1	1	0	1	0	6.91	1	8	2		1	0	0	0
31	2	1	3	13	0	1	11	18	0.555556	0	2	2	0	160	60	23.4375	3.29	49	1	0	0	0	1	0	1	0	5.88	1	10		2	0	0	0	0
33	2	1	2	7	0	4	10	9	0.444444	0	1	2	0	158	57	22.8329	4.69	14	1	0	0	0	0	1	0	0	7.11	1	4		2	0	0	0	0
30	2	1	4	11	0	1	8	20	0.9	0	2	2	0	160	50	19.5312	7.18	8	1	0	0	0	0	0	1	0	5.69	1	18		2	0	0	0	0
32	2	1	2	8	0	1	11	2	0.5	1	2	2	0	165	58	21.3039	6.98	25	1	0	0	1	0	0	1	0	8.77	1	1	2		0	0	0	0
32	2	1	1	12	0	1	10	3	0.666667	1	1	2	1	165	58	21.3039	3.28	47	1	0	0	0	0	0	1	0	7.23	1	2	2		1	0	0	0
29	1	1	4	7	0	1	11	2	1	0	2	2	0	160	60	23.4375	4.36	62	1	0	0	0	0	0	1	0	9.72	1	2		2	0	0	0	0
29	1	1	2	8	0	2	9	2	1	0	2	2	0	167	52	18.6453	5.17	40	1	0	0	0	0	0	1	0	10.29	1	2		2	0	0	0	0
38	3	1	1	6	0	3	7	3	0.333333	0	1	2	0	165	58	21.3039	4.33	26	1	0	0	0	0	0	1	0	10.78	1	1		2	0	0	0	0
34	2	1	2	4	0	3	3	10	0.9	0	1	2	1	158	55	22.0317	3.25	43	1	1	0	0	0	0	1	1	9.85	1	9		2	1	0	0	0
30	2	1	2	3	0	4	10	14	0.785714	1	1	2	0	163	53	19.9481	6.32	31	1	0	0	0	2	0	1	1	5.91	1	11		2	0	0	0	0
33	2	1	3	13	0	1	9	6	0.666667	0	2	1	1	163	52	19.5717	2.88	72	1	0	0	0	1	0	1	0	8.13	2	4	1		1	0	0	0
29	1	1	2	3	0	3	6	16	0.8125	1	2	2	1	164	54	20.0773	5.75	19	1	0	0	0	0	0	1	0	10.72	1	13		2	1	0	0	0
29	1	1	1	4	0	1	10	8	0.625	0	2	2	1	157	48	19.4734	3.06	43	1	0	0	0	0	0	1	1	6.09	1	5		2	1	0	0	0
48	3	1	1	3	0	3	4	12	0.833333	0	2	1	1	155	62	25.8065	5.15	77	1	1	0	0	1	0	1	1	8.07	2	10	1		1	0	0	0
29	1	1	1	5	0	1	8	11	0.636364	0	2	2	1	160	54	21.0938	5.29	44	1	0	0	0	0	1	1	0	10.11	1	7		2	1	0	0	0
29	1	1	5	9	0	1	11	9	0.777778	1	2	2	0	163	52	19.5717	14.13	16	1	1	0	0	0	0	1	0	5.73	1	7		2	0	0	0	0
29	1	1	2	9	0	1	11	17	0.352941	0	2	2	1	160	49	19.1406	3.43	12	1	0	0	0	0	0	1	0	2.98	1	6	2		1	0	0	0
31	2	1	1	7	0	2	7	4	0.5	0	2	2	0	162	50	19.052	4.82	23	1	1	0	0	0	0	1	0	8.24	2	2	2		1	1	0	0
31	2	1	1	5	0	3	6	1	1	0	1	1	0	158	58	23.2335	5.6	46	1	0	1	1	0	0	1	1	13.7	2	1	1		0	0	0	0
43	3	1	2	2	0	3	5	5	0.8	0	2	2	0	158	63	25.2363	3.15	24	1	0	1	0	0	0	1	0	7.24	1	4	2		0	0	0	0
32	2	1	2	10	1	1	10	7	1	0	2	1	0	155	55	22.8928	4.95	77	1	0	0	0	0	0	0	0	6.93	1	7	1		1	1	0	0
34	2	1	2	14	0	1	8	11	0.545455	0	2	2	1	165	58	21.3039	16.3	71	1	0	0	0	0	0	1	0	7.57	2	6		2	1	0	0	0
38	3	1	1	4	0	1	11	20	0.9	0	2	2	0	160	54	21.0938	2.65	14	1	0	0	0	0	0	1	0	12.22	1	18		2	0	0	0	0
27	1	1	3	4	1	4	8	3	0.333333	0	2	1	1	164	63	23.4236	5.09	72	1	0	0	0	1	0	1	0	9.89	1	1	1		1	0	0	0
33	2	1	4	4	0	2	13	3	0.333333	0	2	2	1	150	48	21.3333	3.3	21	1	0	0	1	1	0	1	0	8.82	2	1		2	1	0	0	0
35	3	1	3	3	1	2	10	8	0.5	0	1	2	1	162	58	22.1003	3.68	34	1	0	0	0	0	1	1	0	8.03	1	4		2	1	0	0	0
35	3	1	3	13	0	4	12	2	1	0	2	2	1	164	54	20.0773	2.99	38	1	0	0	1	0	0	0	0	6.79	1	2		2	1	0	0	0
28	1	1	1	10	0	1	10	9	0.666667	0	2	1	0	158	58	23.2335	4.03	27	1	0	0	0	0	0	1	0	6.41	1	6	1		0	0	1	1(tubal)
31	2	1	4	9	0	1	9	3	0.333333	0	1	2	1	160	60	23.4375	7.23	28	1	0	0	0	1	0	1	0	11.41	1	1		3	1	0	0	0
33	2	1	5	10	0	1	11	7	0.714286	1	2	1	0	167	56	20.0796	5.74	37	1	0	0	0	0	0	1	1	7.38	2	5	1		0	0	0	0
38	3	1	3	9	0	1	9	16	0.625	0	2	1	0	158	54	21.6311	5.46	25	1	0	0	0	0	0	0	1	7.31	1	10	1		0	0	0	0
32	2	1	1	10	0	1	10	7	0.285714	0	2	1	1	159	50	19.7777	4.51	36	1	0	0	0	0	0	1	0	4.87	1	2		1	1	0	0	0
43	3	1	2	9	0	1	9	3	0.333333	1	2	2	0	164	66	24.539	9.52	10	1	0	0	1	0	0	1	0	8.34	1	1		2	0	0	0
34	2	1	1.5	10	1	2	6	4	0.75	0	2	1	1	159	50	19.7777	14.49	52	1	0	0	0	0	0	1	0	9.56	1	3		1	1	0	0	0
30	2	1	2	8	0	3	9	9	0.555556	0	1	2	1	154	44	18.5529	3.07	26	1	0	0	0	0	0	1	0	7.95	1	5		2	1	0	0	0
32	2	1	2	9	0	2	7	7	0.857143	0	2	2	1	155	53	22.0604	3.71	10	1	0	1	0	0	0	1	1	6.86	1	6	2		1	0	0	0
35	3	1	1	10	0	4	9	12	0.666667	0	2	1	0	160	52	20.3125	3.39	30	1	1	0	0	0	0	1	0	6.3	1	8	1		0	0	0	0
29	1	1	2	10	0	1	9	19	0.526316	0	2	1	0	158	47	18.8271	2.93	18	1	0	0	1	0	0	1	0	4.16	2	10	1		0	0	0	0
34	2	1	2	3	0	3	4	6	0.5	0	2	1	1	165	67	24.6097	4.01	56	1	0	0	0	0	0	1	0	6.01	2	3	1		1	0	0	0
32	2	1	2	9	0	1	12	12	0.666667	0	2	1	0	167	65	23.3067	4.22	28	1	0	0	0	0	0	1	0	7.87	1	8		1	0	0	0	0
40	3	1	3	5	0	2	9	3	1	0	2	2	1	166	48	17.4191	5.19	41	1	0	0	0	1	0	1	0	11.02	1	3		2	1	0	0	0
40	3	1	3	11	1	1	12	4	1	0	2	1	0	156	45	18.4911	5.08	38	1	0	0	0	0	0	1	0	9.35	1	4	1		0	0	0	0
32	2	1	2	6	0	2	9	2	1	1	2	2	1	160	48	18.75	3.67	32	1	0	1	0	0	0	1	0	3.89	1	2		2	1	0	0	0
37	3	1	1	4	0	3	5	9	0.555556	1	1	2	0	160	49	19.1406	3.32	21	1	0	0	1	0	0	1	0	8	1	5		2	0	0	1	1(heterotopic)
36	3	1	3	8	0	1	9	2	0.5	0	1	2	0	158	57	22.8329	3.8	42	1	0	0	0	0	0	1	0	5.77	2	1		2	0	0	0	0
32	2	1	6	11	1	1	11	16	0.5	0	2	2	1	165	55	20.202	3.47	22	1	0	0	0	0	0	1	0	3.53	1	8		2	1	0	0	0
30	2	1	6	17	0	1	9	1	1	0	1	1	0	163	48	18.0662	7.35	53	1	0	0	0	0	0	1	0	12.23	1	1	1		0	0	0	0
34	2	1	4	4	0	3	6	10	0.9	0	2	2	1	153	46	19.6506	3.06	26	1	0	0	0	0	0	1	0	6.92	1	9		2	1	0	0	0
42	3	1	1.5	12	0	4	9	6	0.333333	0	2	2	1	155	54	22.4766	7.29	63	1	0	0	1	0	0	1	0	6.39	1	2		2	1	0	0	0
42	3	1	5	8	0	4	14	3	0.333333	0	2	2	1	155	53	22.0604	18.11	34	1	0	0	1	0	0	1	0	9.57	1	1		2	1	0	0	0
32	2	1	2	13	0	3	9	6	0.666667	1	2	2	1	152	52	22.5069	31.91	34	1	0	0	0	1	0	0	0	6.69	1	4		2	1	0	0	0
35	3	1	5	3	0	3	5	3	0.666667	0	2	1	0	165	57	20.9366	5.33	74	1	0	0	0	0	0	1	0	7.05	2	2	1		0	0	0	0
33	2	1	3	14	0	1	10	5	0.8	0	2	2	0	158	60	24.0346	3.25	54	1	0	0	0	0	0	1	0	7.52	1	4		2	0	0	0	0
31	2	1	8	6	0	1	9	11	0.636364	0	2	2	1	165	56	20.5693	3.43	39	1	0	0	0	1	0	1	0	6.7	1	7		2	1	0	0	0
31	2	1	3	3	0	3	8	20	0.75	0	2	2	1	158	60	24.0346	3.82	67	1	0	1	0	0	0	1	0	6.26	1	15		2	1	0	0	0
36	3	1	8	10	0	1	11	1	1	1	2	1	0	165	60	22.0386	4.67	62	1	0	0	1	1	0	1	0	6.59	2	1		1	0	0	0	0
28	1	1	8	3	0	3	7	2	1	0	1	2	0	158	55	22.0317	4.38	66	1	0	0	0	0	0	1	0	11.53	1	2		2	0	0	0	0
38	3	1	3	13	0	1	14	2	1	0	1	2	0	157	60	24.3418	5.37	19	1	0	1	1	0	0	1	0	6.1	1	2		2	0	0	0	0
38	3	1	3	8	1	2	9	3	0.333333	0	2	2	1	170	49	16.955	6.88	36	1	0	0	0	0	0	1	0	15.56	2	1		2	1	0	0	0
25	1	1	1	5	0	4	8	13	0.692308	0	1	2	1	162	64	24.3865	5.38	27	1	1	0	0	0	0	1	0	8.46	2	9		2	1	0	0	0
27	1	1	3	5	0	4	7	6	1	0	2	2	0	160	60	23.4375	4	71	1	0	0	1	1	0	1	1	7.06	1	6		2	0	0	0	0
29	1	1	1.5	8	0	2	7	3	0.333333	0	2	1	1	155	52	21.6441	3.08	8.99	1	1	0	0	1	0	1	0	5.94	1	1	1		1	0	0	0
37	3	1	4	13	0	1	13	8	0.5	1	2	2	0	161	44	16.9747	15.2	32	1	0	0	1	0	0	1	1	6.85	1	4		2	0	0	0	0
38	3	1	3	9	0	2	10	6	0.833333	0	2	1	1	160	56	21.875	0.98	37	1	0	0	1	0	0	0	0	8.91	1	5	1		1	0	0	0
27	1	1	2	13	0	1	10	5	0.2	0	2	1	1	160	53	20.7031	3.32	12	1	0	0	0	0	0	1	0	5.59	2	1	1		1	0	0	0
30	2	1	2	10	0	2	8	2	1	0	1	2	1	156	41	16.8475	3.47	34	1	0	0	1	0	0	1	0	9.15	2	2		2	1	0	0	0
40	3	1	3	4	1	4	7	17	0.764706	0	1	2	1	160	47	18.3594	3.22	151	1	0	0	0	0	0	1	0	8.44	1	13		2	1	0	0	0
33	2	1	1	6	0	1	12	3	0.666667	0	1	2	0	163	46	17.3134	4.07	6	1	0	0	1	0	0	0	0	10.55	1	2		2	1	1	0	0
29	1	1	6	3	0	1	9	3	0.666667	1	1	1	0	158	62	24.8358	3.9	64.67	1	0	0	0	0	0	1	0	9.09	1	2	1		1	1	0	0
28	1	1	8	4	1	1	10	2	0.5	1	2	2	0	160	43	16.7969	3.3	28	1	0	0	0	0	0	1	0	8.74	1	1		2	0	0	0	0
41	3	1	1	4	0	2	6	8	0.75	0	2	1	0	165	54	19.8347	3.16	87	1	0	1	0	0	0	1	1	5.41	2	6		1	0	0	0	0
45	3	1	11	6	0	3	7	7	0.142857	1	2	2	1	160	58	22.6562	3.8	23	1	1	0	0	0	0	1	0	11.3	1	1		2	1	0	0	0
43	3	1	1	4	0	2	4	4	1	0	1	2	0	160	75	29.2969	3.99	30	1	0	0	0	1	0	1	0	6.72	1	4	2		0	0	0	0
42	3	1	9	8	0	2	7	7	0.714286	0	2	1	0	164	49	18.2183	3.59	21	1	0	0	0	0	0	1	0	6.19	1	5		1	0	0	0	0
22	1	1	3	8	0	1	12	10	0.7	0	2	1	0	160	60	23.4375	3.33	22	1	0	0	0	0	0	1	0	6.95	1	7		1	0	0	0	0
30	2	1	1	3	0	3	6	2	1	1	2	2	1	167	72	25.8166	4.95	24	1	0	0	0	0	0	1	0	8.3	1	2		2	1	0	0	0
38	3	1	2	4	1	2	7	3	1	1	2	2	1	160	59	23.0469	3.71	38	1	0	0	0	0	0	1	0	6.1	1	3	2		1	0	0	0
34	2	1	2	4	0	3	3	23	0.73913	1	1	2	0	165	57	20.9366	2.79	12	1	0	0	0	0	0	1	0	5.64	1	17		2	0	0	0	0
35	3	1	2	8	0	1	8	2	1	1	2	2	1	161	51	19.6752	3.99	18	1	0	0	0	0	0	1	0	10.15	2	2		2	1	0	0	0
35	3	1	6	11	0	1	10	8	0.625	0	2	2	0	164	57	21.1927	4.22	23	1	0	0	1	0	0	1	0	6.97	1	5		2	0	0	0	0
32	2	1	4	14	0	1	10	2	0.5	1	2	2	0	158	51	20.4294	5.09	37	1	0	0	1	0	0	1	0	7.41	1	1		2	0	0	0	0
37	3	1	1	16	0	1	9	3	0.666667	0	1	2	0	169	67	23.4586	6.18	41	1	0	0	0	0	0	1	0	15.55	1	2		2	0	0	0	0
31	2	1	1.5	6	0	1	14	2	1	1	2	2	1	158	58	23.2335	4.09	34	1	0	0	1	0	0	1	0	10.06	1	2		2	1	0	0	0
37	3	1	11	2	0	2	7	2	1	1	2	1	0	160	52	20.3125	3.18	28	1	0	0	0	0	0	1	0	7.9	1	2		1	0	0	0	0
28	1	1	15	6	0	1	8	13	0.615385	1	2	2	0	160	60	23.4375	3.7	53	1	0	0	0	0	0	1	0	6	2	8		2	0	0	0	0
29	1	1	1.5	4	0	2	10	3	0.666667	1	1	2	1	158	54	21.6311	4.62	13	1	0	0	0	0	1	1	0	12.63	1	2		2	1	0	0	0
27	1	1	1.5	13	0	1	10	14	0.714286	0	2	2	1	165	55	20.202	4.5	21	1	0	0	0	0	0	1	0	6.79	2	10		2	1	0	0	0
27	1	1	1	4	1	1	10	5	0.8	0	2	2	0	155	46	19.1467	4.68	18	1	0	0	0	0	0	1	0	8.18	1	4		2	0	0	0	0
31	2	1	1	8	0	1	9	5	1	0	2	1	0	165	58	21.3039	3.14	43	1	0	1	0	0	0	0	0	7.47	2	5		1	0	0	0	0
29	1	1	2	13	0	1	8	5	0.2	0	1	2	0	164	56	20.8209	6.45	49	1	0	0	1	0	1	0	0	7.52	2	1		2	0	0	0	0
30	2	1	4	6	0	2	6	2	1	0	1	2	1	158	53	21.2306	6.14	32	1	0	0	1	0	0	1	0	15.4	1	2		2	1	0	0	0
29	1	1	2	5	0	2	7	11	0.818182	0	1	1	1	160	54	21.0938	2.52	23	1	0	0	0	0	0	1	0	9.86	1	9		1	1	0	0	0
34	2	1	6	10	0	1	10	5	1	0	2	1	0	160	52	20.3125	2.89	21	1	0	0	1	0	0	1	0	8.46	1	5	1		1	0	0	0
41	3	1	3	9	0	2	10	26	0.576923	0	2	2	0	155	65	27.0552	3.17	42	1	0	0	0	1	0	1	0	7.58	1	15		2	0	0	0	0
33	2	1	3	14	0	1	12	3	1	0	2	2	1	160	53	20.7031	4.05	28	1	1	0	1	0	0	1	0	8.41	1	3		2	1	0	0	0
30	2	1	12	15	0	1	13	22	0.863636	0	2	2	0	171	60	20.5191	4.01	29	1	0	0	0	0	0	1	1	6.84	1	19		2	0	0	1	1(tubal)
31	2	1	5	3	0	3	3	2	1	1	2	2	0	167	47	16.8525	3.64	23	1	1	0	0	0	0	1	0	22.42	1	2		2	0	0	0	0
39	3	1	3	3	0	2	7	14	1	0	1	2	0	158	56	22.4323	4.86	59	1	0	0	0	0	0	0	1	5.3	1	14		2	0	0	1	1(tubal)
38	3	1	3	9	0	1	12	2	1	0	1	2	0	152	52	22.5069	6.62	41	1	0	0	0	0	0	1	0	8.18	1	2		2	0	0	1	1(tubal)
36	3	1	2	3	0	4	3	7	0.857143	0	2	2	0	160	52	20.3125	5.6	31	1	0	0	1	0	0	1	0	7.55	2	6		2	0	0	0	0
31	2	1	1	12	0	1	10	5	0.8	0	2	2	1	161	48	18.5178	4.55	62	1	0	0	0	1	0	1	0	7.74	1	4		2	1	0	0	0
37	3	1	6	12	1	1	10	6	0.666667	1	2	2	0	160	49	19.1406	5.31	31	1	0	0	0	0	0	1	0	9.32	1	4	2		0	0	0	0
38	3	1	1	4	0	2	8	9	0.666667	0	1	2	1	159	60	23.7332	3.58	47	1	1	0	0	0	0	1	0	5.53	1	6		2	1	0	0	0
33	2	1	4	4	0	4	8	3	0.666667	0	1	1	0	155	70	29.1363	2.99	42	1	0	0	0	0	0	1	0	6.24	1	2		1	0	0	0	0
38	3	1	2	5	0	1	12	5	0.6	0	2	2	1	163	58	21.83	3.39	31	1	1	0	1	0	1	1	0	8.6	1	3		2	1	0	0	0
30	2	1	2	4	0	2	6	1	1	0	2	1	1	161	50	19.2894	5.17	45	1	0	0	0	1	0	1	0	11.63	1	1		1	1	0	0	0
31	2	1	2	4	1	3	8	3	0.333333	0	1	2	0	165	60	22.0386	4.24	27	1	0	0	0	1	1	1	1	16.01	1	1		2	0	0	1	1(tubal)
35	3	1	2	3	0	4	8	1	1	0	1	1	1	155	44	18.3143	3.87	13	1	0	0	0	0	0	1	0	8.38	1	1	1		1	0	0	0
33	2	1	1	8	0	2	9	2	1	0	2	1	1	148	44	20.0877	3.4	33	1	1	0	0	0	0	1	0	7.81	2	2		1	1	0	0	0
45	3	1	10	7	0	1	7	2	1	1	2	2	0	150	41	18.2222	3.46	34	1	1	0	0	0	0	1	0	9.73	1	2		2	1	1	0	0
30	2	1	3	10	1	1	10	5	0.8	1	1	2	1	163	63	23.7118	3.93	21	1	0	0	0	1	0	1	0	7.5	1	4		2	1	0	0	0
34	2	1	2	12	1	1	10	6	0.833333	0	1	2	1	159	53	20.9644	4.2	30	1	0	0	0	0	0	1	0	8.92	2	5		2	1	0	0	0
33	2	1	1.5	8	0	1	10	1	1	0	2	1	1	160	62	24.2188	6.1	36	1	0	0	0	2	0	1	0	9.61	2	1		1	1	0	0	0
27	1	1	1	10	0	1	9	11	0.545455	1	2	1	1	162	55	20.9572	1.31	10	1	0	0	0	1	0	0	0	5.71	2	6	1		1	0	0	0
32	2	1	3	8	0	1	13	12	0.666667	0	1	1	0	158	50	20.0288	2.99	42	1	0	0	0	0	1	1	0	6.35	1	8	1		0	0	0	0
26	1	1	2	7	0	1	9	1	1	0	2	1	0	162	55	20.9572	3.84	16	1	0	0	0	0	0	1	1	14.9	1	1		1	0	0	0	0
34	2	1	4	8	0	4	11	15	0.666667	0	2	1	0	165	64	23.5078	3.61	15	1	0	0	0	0	0	1	0	5.23	1	10	1		1	1	0	0
28	1	1	3	2	0	3	4	8	0.75	0	1	1	1	155	54	22.4766	3.57	32	1	0	0	0	0	0	1	0	6.15	1	6		1	1	0	0	0
34	2	1	2	13	1	2	7	2	1	0	2	1	1	157	54	21.9076	5.49	34	1	0	0	1	0	0	1	0	5.39	1	2	1		1	0	0	0
36	3	1	3	4	1	2	7	3	0.333333	0	1	1	1	159	61	24.1288	3.36	40	1	0	0	0	0	0	1	0	13.41	1	1	1		1	0	0	0
30	2	1	3	8	0	2	9	5	0.6	1	2	2	0	164	56	20.8209	3.87	12	1	0	0	0	0	1	1	0	25.12	1	3		2	1	1	0	0
32	2	1	2	11	0	1	9	4	0.75	0	2	1	0	164	56	20.8209	3.76	19	1	0	0	0	0	0	1	0	5.77	2	3	1		0	0	0	0
30	2	1	3	10	1	1	11	3	0.333333	0	2	2	0	156	49	20.1348	8.68	26	1	0	0	1	0	1	0	0	9.78	1	1		2	0	0	0	0
31	2	1	3	14	0	1	9	14	0.642857	0	2	1	0	161	50	19.2894	4.87	40	1	0	1	0	1	1	1	0	5.81	1	9		1	0	0	0	0
35	3	1	4	6	0	1	10	1	1	0	2	1	1	165	47	17.2635	4.63	63	1	0	0	0	0	0	1	1	6.82	1	1	1		1	0	0	0
35	3	1	5	13	0	2	6	4	0.75	0	2	2	0	160	53	20.7031	3.68	31	1	0	0	0	0	0	1	0	8.01	1	3		2	1	0	0	0
41	3	1	3	4	0	3	6	4	0.25	0	1	2	1	171	60	20.5191	4.26	25	1	0	0	0	1	1	1	0	7.91	2	1	2		1	0	0	0
31	2	1	2	4	0	1	9	3	0.333333	0	2	1	1	160	54	21.0938	6.59	53	1	0	0	0	0	0	1	0	14.68	2	1		1	1	0	0	0
33	2	1	5	10	0	1	8	8	0.5	0	2	2	1	164	62	23.0518	4.75	21	1	0	1	0	0	1	1	0	3.89	1	4		2	1	0	0	0
32	2	1	3	3	1	4	5	4	1	0	2	2	0	160	52	20.3125	3.1	40	1	0	0	1	0	0	1	0	8.67	1	4		2	0	0	0	0
32	2	1	3	14	0	1	9	6	0.666667	1	1	2	0	158	57	22.8329	4.44	21	1	0	0	0	0	0	0	0	6.6	1	4		2	0	0	0	0
30	2	1	2	4	0	3	4	2	0.5	0	2	2	0	162	57	21.7193	3.24	33	1	0	0	0	0	0	1	0	9.44	1	1		2	0	0	0	0
44	3	1	5	11	0	1	11	3	0.666667	0	2	1	0	158	56	22.4323	7.27	28	1	0	0	0	0	0	1	0	10.71	1	2	1		0	0	0	0
39	3	1	3	14	0	1	9	6	0.5	0	1	2	0	155	55	22.8928	3.16	18	1	0	0	1	0	0	1	0	5.65	1	3		2	0	0	0
35	3	1	2	4	1	3	3	5	0.2	0	1	1	0	160	57	22.2656	2.65	38	1	0	0	1	0	0	1	0	5.53	1	1		1	0	0	0	0
37	3	1	10	10	1	2	8	22	0.727273	0	2	2	1	152	49	21.2084	5.93	23	1	0	0	0	0	1	1	0	8.36	1	16		2	1	0	0	0
28	1	1	3	10	1	1	10	20	0.7	1	2	2	0	155	50	20.8117	8.11	51	1	0	0	0	1	0	1	0	7.39	1	14		2	0	0	0	0
29	1	1	3	2	1	3	2	8	1	0	2	2	0	160	55	21.4844	3.9	46	1	0	0	0	0	0	1	0	3.99	1	8		2	0	0	0	0
26	1	1	5	10	0	1	9	1	1	0	2	2	1	158	47	18.8271	4.38	18	1	0	0	0	0	0	1	1	4.87	1	1	2		1	0	0	0
30	2	1	3	4	0	2	8	19	0.789474	0	2	2	0	162	63	24.0055	6.7	21	1	0	0	1	1	0	1	0	4.8	2	15		2	0	0	0	0
25	1	1	2	16	0	1	9	6	0.833333	0	2	2	0	163	62	23.3355	8.71	26	1	0	0	0	1	0	1	0	18.3	1	5	2		0	0	1	1(tubal)
38	3	1	4	4	0	4	10	5	0.8	0	2	2	0	160	48	18.75	3.85	32	1	1	0	1	1	0	1	0	7.09	1	4		2	1	1	0	0
39	3	1	5	12	0	1	10	14	0.714286	0	1	2	0	155	52	21.6441	3.23	3.8	1	0	1	0	0	0	1	0	5.2	1	10		2	0	0	0	0
30	2	1	3	5	1	2	3	5	0.4	1	2	2	1	153	50	21.3593	4.28	31	1	0	0	0	0	0	1	1	8.98	2	2		2	1	0	0	0
34	2	1	3	13	0	1	11	15	0.733333	1	2	2	0	161	60	23.1473	2.91	21	1	0	0	0	0	1	1	0	7.18	2	11		2	0	0	0	0
37	3	1	9	5	0	1	11	5	0.4	0	2	2	1	160	60	23.4375	3.42	33	1	0	0	0	0	1	1	0	17.33	1	2		2	1	0	0	0
39	3	1	8	4	1	4	3	2	1	0	2	1	1	155	51	21.2279	3.35	67	1	0	0	0	0	0	0	0	6.55	1	2		1	1	0	0	0
32	2	1	1	2	0	3	2	3	1	0	2	1	0	155	50	20.8117	3.52	44	1	0	0	0	0	0	1	0	10.11	1	3		1	0	0	1	1(tubal)
32	2	1	3	8	0	1	9	1	1	0	2	1	0	161	51	19.6752	5.29	29	1	0	0	1	1	0	1	0	7.82	2	1	1		1	1	0	0
26	1	1	3	9	0	1	12	9	0.666667	0	1	2	0	158	50	20.0288	5.53	26	1	0	0	0	1	0	1	0	7.22	1	6		2	0	0	0	0
35	3	1	2	4	0	3	5	15	0.6	0	2	2	0	165	58	21.3039	3.31	54	1	0	1	0	0	1	1	0	3.71	1	9		2	0	0	0	0
29	1	1	3	12	0	1	10	1	1	1	2	2	1	163	48	18.0662	4.45	25	1	0	0	1	0	1	1	0	18.05	2	1		2	1	0	0	0
29	1	1	1	11	0	1	8	14	0.571429	1	1	1	0	161	54	20.8325	4.26	35	1	0	0	0	0	0	1	0	5.53	2	8	1		1	1	0	0
34	2	1	1	6	0	2	16	10	0.9	1	2	2	0	160	43	16.7969	8.89	36	1	0	0	0	0	1	1	0	11.61	1	9	2		0	0	0	0
33	2	1	1	14	0	1	10	5	0.2	1	1	1	0	158	68	27.2392	3.88	30	1	0	0	0	0	0	1	0	4.84	1	1	1		0	0	0	0
40	3	1	3	4	0	2	6	11	0.727273	0	2	1	0	157	65	26.3702	3.17	26	1	0	1	1	0	0	1	0	8.25	1	8		1	0	0	0	0
25	1	1	2.5	4	0	1	9	2	1	0	2	2	0	156	41	16.8475	5.95	28	1	0	0	0	0	0	1	0	12.22	1	2		2	0	0	0	0
31	2	1	1	4	0	2	7	5	0.2	1	2	1	0	160	55	21.4844	3.5	26	1	0	0	0	0	0	1	0	8.82	1	1		1	1	0	0	0
28	1	1	2	11	0	1	12	5	0.6	0	2	1	1	160	50	19.5312	1.06	21	1	0	0	0	0	0	1	0	9.27	1	3	1		1	0	0	0
40	3	1	13	2	0	4	8	1	1	1	2	2	1	160	45	17.5781	3.23	3.81	1	0	1	0	0	1	1	0	5.12	2	1		2	1	0	0	0
30	2	1	3	11	1	1	9	3	0.333333	0	2	2	0	160	50	19.5312	3.55	105	1	0	0	1	0	0	1	0	8.46	1	1		2	0	0	0	0
38	3	1	3	3	1	1	11	22	0.818182	0	2	2	0	164	50	18.5901	3.31	36	1	0	0	0	0	0	1	0	2.82	2	18		2	0	0	0	0
33	2	1	5	9	0	1	10	2	1	0	1	2	1	164	59	21.9363	4.88	45	1	0	0	1	0	0	1	0	9.52	2	2		2	1	0	0	0
35	3	1	2	4	0	2	5	5	0.8	0	2	2	1	166	62	22.4996	3.62	59	1	0	0	0	1	0	1	0	9.58	1	4		2	1	0	0	0
27	1	1	7	6	0	2	7	2	0.5	0	2	2	0	160	58	22.6562	6.31	44	1	0	0	0	0	0	1	0	8.22	1	1		2	0	0	1	1(cesarean scar)
32	2	1	6	13	0	1	12	3	0.333333	0	2	1	0	155	48	19.9792	5.71	112	1	0	0	0	0	0	1	0	6.14	1	1		1	0	0	0	0
32	2	1	6	4	0	3	8	2	1	0	2	2	0	154	43	18.1312	4.38	22	1	0	0	1	0	0	1	0	6.43	1	2		2	0	0	0	0
40	3	1	1	8	0	1	10	5	0.2	1	2	1	0	158	52	20.83	4.32	127.8	1	0	0	1	0	0	1	0	8.52	1	1	1		0	0	0	0
39	3	1	8	13	0	1	8	7	0.714286	0	2	2	1	160	46	17.9688	3.97	52	1	0	0	0	1	0	1	0	5.9	1	5	2		1	0	0	0
33	2	1	4	11	1	1	8	3	1	0	2	1	0	162	46	17.5278	3.09	170.47	1	0	0	1	0	0	1	0	10.47	1	3	1		0	0	0	0
31	2	1	3	10	0	1	10	11	0.727273	1	2	2	1	161	59	22.7615	3.11	21	1	0	1	0	0	1	1	0	8.94	1	8		2	1	0	0	0
30	2	1	4	10	1	1	11	6	0.833333	1	1	2	0	158	52	20.83	3	22	1	0	0	0	0	0	1	0	5.25	2	5	2		0	0	0	0
41	3	1	4	3	0	4	8	5	1	0	2	2	0	155	50	20.8117	3.11	15	1	0	0	0	0	0	1	0	11.58	1	5		2	0	0	0	0
30	2	1	4	2	0	3	6	3	0.333333	0	1	2	1	158	70	28.0404	3.29	62	1	0	0	1	0	0	1	0	10.09	1	1		2	1	0	0	0
32	2	1	2	3	0	2	11	1	1	0	2	2	0	160	57	22.2656	3.85	47	1	0	0	0	0	0	1	0	13.83	1	1		2	0	0	0	0
34	2	1	5	14	0	1	9	7	0.285714	0	2	1	1	150	46	20.4444	3.38	52	1	0	0	0	0	0	1	0	6.29	1	2		1	1	0	0	0
33	2	1	3	5	0	1	9	1	1	0	2	1	1	158	53	21.2306	4.23	37	1	0	0	0	0	1	1	0	6.8	1	1	1		1	0	0	0
29	1	1	5	3	0	1	8	4	0.75	0	1	2	1	160	53	20.7031	3.74	21	1	0	0	0	0	0	1	0	5.99	1	3		2	1	0	0	0
28	1	1	3	14	0	1	12	5	0.2	0	2	1	0	159	57	22.5466	12.66	42	1	0	0	0	0	0	0	0	17.07	1	1		1	0	0	0	0
48	3	1	1	6	0	2	10	2	0.5	1	2	2	1	147	50	23.1385	2.52	46	1	0	0	0	0	0	1	0	7.36	1	1		2	1	0	0	0
33	2	1	8	8	0	3	8	12	0.666667	1	1	1	1	174	60	19.8177	3.48	69	1	0	0	1	0	0	1	0	7.32	2	8	1		1	0	0	0
27	1	1	3	2	0	3	3	13	0.307692	0	2	2	0	157	46	18.662	3.89	10	1	0	1	1	0	0	1	0	4.99	1	4		2	1	1	0	0
33	2	1	3	8	0	1	10	5	0.8	1	2	1	0	163	71	26.7229	3.6	31	1	0	0	1	0	0	0	1	9.99	1	4	1		0	0	0	0
37	3	1	3	3	0	3	5	5	0.2	0	2	2	0	160	60	23.4375	3.65	47	1	0	1	0	0	0	1	1	7.66	1	1		2	0	0	0	0
35	3	1	8	6	0	1	10	19	0.631579	0	2	2	1	155	50	20.8117	6.66	43	1	1	0	1	0	1	1	0	5.39	1	12		2	1	0	0	0
30	2	1	2	10	0	1	8	1	1	0	2	1	1	162	56	21.3382	4.55	12	1	0	0	0	1	0	1	0	9.48	1	1		1	1	0	0	0
43	3	1	1	12	0	1	10	9	0.666667	0	1	2	0	160	50	19.5312	6.18	28	1	0	0	0	0	0	1	0	7.64	1	6		2	0	0	0	0
27	1	1	1.5	4	0	3	4	2	0.5	1	1	2	0	153	52	22.2137	3.2	31	1	0	0	1	1	0	0	0	8.09	1	1		2	0	0	0	0
37	3	1	7	5	1	4	9	5	0.8	0	2	2	0	162	47	17.9089	4.84	15	1	0	0	0	0	0	1	0	8.52	1	4		2	0	0	0	0
35	3	1	13	11	1	1	11	5	0.4	1	2	1	0	155	53	22.0604	5.74	49	1	0	0	1	0	0	1	0	4.66	1	2	1		0	0	0	0
23	1	1	2	15	0	2	8	8	0.625	1	2	1	0	157	65	26.3702	5.08	17	1	1	0	1	0	0	1	0	7.47	1	5	1		0	0	0	0
33	2	1	6	7	0	2	6	3	0.666667	1	2	2	0	158	60	24.0346	3.73	30	1	0	0	1	0	0	1	0	7.05	1	2	2		0	0	0	0
24	1	1	1.5	11	0	1	10	2	1	0	2	2	0	162	61	23.2434	4.69	16	1	1	0	1	0	1	0	0	10.84	1	2		2	0	0	0	0
33	2	1	2	14	0	2	8	5	0.8	1	2	2	0	160	50	19.5312	2.77	28	1	0	1	0	0	0	1	0	11.63	1	4		2	0	0	0	0
29	1	1	3	11	0	1	12	24	0.625	0	2	2	0	152	46	19.91	7.62	63	1	0	0	1	0	0	1	0	3.67	1	15		2	0	0	0	0
33	2	1	3	12	0	3	8	11	0.818182	0	2	1	1	155	48	19.9792	3.59	23	1	0	0	1	0	0	1	0	7.77	1	9		1	1	0	0	0
33	2	1	6	4	0	4	9	6	0.666667	0	2	2	0	160	53	20.7031	3.71	25	1	0	0	0	0	0	1	0	7.12	2	4		2	0	0	0	0
30	2	1	2	4	0	2	8	3	0.666667	1	2	1	1	160	54	21.0938	3.47	27	1	0	0	0	0	0	0	0	10.41	1	2		1	1	0	0	0
40	3	1	5	8	0	1	9	9	0.555556	0	2	2	1	163	45	16.937	8.43	80	1	0	0	1	0	0	1	0	6.75	1	5		2	1	0	0	0
40	3	1	2	12	0	4	9	2	0.5	0	2	1	0	160	57	22.2656	4.26	54	1	0	0	0	0	0	1	0	5.35	1	1		1	0	0	0	0
30	2	1	3	10	0	1	9	17	0.823529	0	2	2	0	160	58	22.6562	4.33	40	1	0	0	0	0	0	1	0	4.69	1	14		2	0	0	0	0
31	2	1	1	9	0	4	8	5	0.8	0	1	1	1	158	59	23.634	4.59	20	1	0	0	0	1	0	1	0	12.55	1	4		1	1	0	0	0
29	1	1	6	4	0	3	5	1	1	0	2	2	1	158	40	16.0231	2.42	15	1	0	0	1	0	1	1	0	6.88	1	1		2	1	0	0	0
28	1	1	2	7	1	2	8	1	1	0	1	1	1	159	54	21.3599	3.73	53	1	0	0	0	0	0	1	0	6.56	1	1		1	1	0	0	0
42	3	1	2	13	0	1	9	5	0.2	0	1	1	1	163	46	17.3134	4.38	45	1	0	0	0	0	0	1	0	7.97	1	1		1	1	0	0	0
43	3	1	1	3	0	2	10	7	0.714286	0	2	1	1	162	52	19.8141	3.81	44	1	0	0	0	1	0	1	0	8.13	1	5		1	1	0	0	0
32	2	1	3	9	0	1	15	5	0.8	0	2	2	1	163	58	21.83	4.9	32	1	0	0	1	0	0	1	0	7.49	1	4		2	1	0	0	0
42	3	1	6	6	0	3	8	3	0.666667	0	2	2	0	168	49	17.3611	3.1	44	1	0	0	0	0	0	1	0	5.41	1	2		2	0	0	0	0
32	2	1	7	3	0	3	4	7	0.714286	0	2	2	0	164	47	17.4747	4.3	75	1	0	0	1	0	0	1	0	8.16	1	5		2	0	0	0	0
30	2	1	2	4	0	4	9	9	0.444444	0	2	2	0	150	41	18.2222	4.12	62	1	1	0	0	1	0	1	0	5.75	2	4	2		0	0	0	0
31	2	1	9.5	9	0	1	9	2	1	0	2	2	0	160	57	22.2656	3.73	25	1	1	0	0	0	0	1	0	10.87	1	2		2	0	0	0	0
41	3	1	20	12	0	1	10	9	0.555556	0	1	2	1	168	63	22.3214	6.36	60	1	0	0	0	0	0	0	0	8.24	2	5		2	1	0	0	0
24	1	1	1	9	0	1	9	5	0.8	0	1	2	0	158	45	18.026	5.85	44	1	0	0	1	0	0	1	0	6.38	1	4		2	0	0	0	0
29	1	1	1	3	0	3	6	11	0.818182	1	2	1	0	160	62	24.2188	3.48	24	1	0	0	0	1	1	1	0	7.32	1	9	1		0	0	0	0
29	1	1	3	6	1	1	10	2	0.5	0	2	2	0	156	41	16.8475	4.22	17	1	0	0	0	0	0	1	0	7.9	1	1		2	0	0	1	1(tubal)
34	2	1	6	4	1	3	10	2	0.5	1	1	1	0	158	60	24.0346	3.47	32	1	0	0	1	0	0	1	0	5.22	1	1	1		0	0	0	0
34	2	1	6	11	0	1	11	1	1	0	2	1	0	160	60	23.4375	3.13	46	1	0	0	0	0	0	1	0	12.98	1	1		1	0	0	0	0
30	2	1	8	13	1	1	10	4	1	0	2	2	0	155	57	23.7253	8.92	80.75	1	0	0	1	1	0	1	0	6.95	1	4		2	0	0	0	0
38	3	1	2	9	0	1	8	1	1	0	1	1	1	158	58	23.2335	4.21	83	1	0	0	0	1	1	1	0	7.58	1	1		1	1	0	0	0
35	3	1	3	10	0	1	10	10	0.8	0	2	2	1	155	62	25.8065	5.59	39	1	1	0	0	0	1	1	0	6.32	1	8		2	1	0	0	0
45	3	1	2	12	0	1	13	7	0.714286	0	1	2	0	153	58	24.7768	5.52	35	1	0	0	0	0	0	1	0	8	1	5		2	0	0	0	0
28	1	1	2	3	0	2	6	2	1	0	2	2	0	155	44	18.3143	3.33	75	1	0	0	0	0	0	1	0	7	2	2		2	0	0	0	0
34	2	1	6	6	0	3	5	2	1	0	1	1	0	156	45	18.4911	3.71	18	1	0	0	0	0	0	1	0	8.24	1	2	1		0	0	0	0
27	1	1	2.5	4	1	2	7	13	0.692308	1	2	2	1	152	54	23.3726	7.09	32	1	0	0	0	0	0	0	0	5.77	2	9		2	1	0	0	0
36	3	1	3	4	0	2	12	8	0.75	0	2	2	0	158	46	18.4265	2.45	37	1	0	0	1	0	0	1	0	7.91	1	6		2	1	1	0	0
39	3	1	2	4	1	3	2	6	0.833333	0	2	1	1	157	45	18.2563	3.27	84	1	0	0	0	0	0	1	0	10.73	1	5		1	1	0	0	0
29	1	1	5	11	1	1	11	18	0.5	1	2	2	1	166	57	20.6852	3.57	70	1	0	0	0	0	0	1	0	5.92	1	9		2	1	0	0	0
38	3	1	4	3	0	3	5	7	0.857143	0	2	1	0	160	48	18.75	2.66	20	1	1	0	1	0	0	1	0	9.07	1	6		1	0	0	0	0
29	1	1	5	3	0	4	6	13	0.769231	0	2	2	1	157	59	23.9361	3.85	34	1	0	0	0	0	0	1	0	2.44	1	10		2	1	0	0	0
34	2	1	2.5	12	0	1	10	3	0.666667	0	1	2	0	152	48	20.7756	6.78	39	1	0	0	0	0	0	1	0	9.13	2	2		2	1	1	0	0
28	1	1	1	4	0	3	2	20	0.85	0	2	2	1	155	56	23.3091	3.88	49	1	1	0	1	0	0	1	0	5.38	1	17		2	1	0	0	0
35	3	1	1	7	0	1	10	10	0.7	0	1	2	0	160	60	23.4375	5.12	12	1	0	0	0	0	0	1	0	7.97	1	7		2	0	0	0	0
36	3	1	2	12	0	1	11	1	1	0	2	1	0	150	55	24.4444	3.41	36	1	0	0	0	0	0	1	0	9.06	2	1		1	0	0	0	0
31	2	1	3	8	0	2	7	7	0.714286	1	2	1	0	150	51	22.6667	5.05	26.7	1	0	0	0	0	0	1	0	14.97	1	5		1	0	0	0	0
38	3	1	5	6	0	4	8	3	0.666667	0	1	1	1	165	65	23.8751	3.44	34	1	0	0	1	0	0	1	0	6.68	1	2		1	1	0	0	0
26	1	1	1	4	0	4	4	5	0.8	1	2	1	0	162	57	21.7193	2.65	38	1	0	0	1	1	0	1	0	17	2	4	1		0	0	0	0
31	2	1	2	27	0	1	12	6	0.666667	0	2	2	1	161	58	22.3757	7.09	51	1	0	0	0	0	0	1	0	7.02	1	4		2	1	0	0	0
41	3	1	2	12	0	1	8	4	0.5	0	1	1	1	157	57	23.1247	3.45	41	1	0	0	0	0	0	1	0	9.41	1	2		1	1	0	0	0
33	2	1	1	4	0	3	6	13	0.615385	0	1	2	1	165	70	25.7117	3.06	43	1	0	0	0	0	0	1	0	6.06	1	8		2	1	0	0	0
33	2	1	8	4	0	3	4	4	0.5	0	2	2	0	155	50	20.8117	3.24	33	1	0	1	0	0	0	0	0	9.4	1	2		2	0	0	0	0
26	1	1	1	3	0	3	4	5	0.8	0	2	2	1	169	68	23.8087	5.33	41	1	0	0	1	0	0	1	0	10.7	1	4		2	1	0	0	0
26	1	1	2	7	1	1	14	3	0.666667	0	2	2	0	163	53	19.9481	3.82	62	1	0	0	1	0	0	1	0	6.88	1	2		2	1	1	0	0
28	1	1	5	13	0	1	12	9	0.777778	0	1	1	1	156	49	20.1348	5.31	80	1	0	0	1	0	0	0	0	6.49	1	7		1	1	0	0	0
33	2	1	4	4	0	3	3	3	0.333333	0	2	2	0	154	46	19.3962	3.17	51	1	0	0	0	0	1	1	0	10.46	2	1		2	0	0	0	0
35	3	1	2	17	0	1	10	4	0.75	0	2	2	0	158	48	19.2277	3.15	25	1	0	0	0	1	0	1	0	5.05	2	3		2	0	0	0	0
33	2	1	2	7	0	1	8	2	1	0	1	1	1	160	48	18.75	3.49	28	1	0	0	1	0	0	1	0	14.5	1	2	1		1	0	0	0
34	2	1	3	8	0	1	12	12	0.666667	0	2	2	1	160	54	21.0938	6.57	25	1	0	0	0	0	1	1	0	7.83	1	8		2	1	0	0	0
34	2	1	3	3	0	4	3	15	0.733333	1	2	2	0	165	59	21.6713	3.83	13	1	0	0	1	0	0	1	0	8.26	1	11		2	1	1	0	0
34	2	1	1	3	1	2	8	10	0.1	0	2	2	0	160	60	23.4375	2.98	82	1	0	0	0	0	0	1	0	7.45	2	1		2	0	0	0	0
34	2	1	2	6	0	1	8	10	0.8	1	1	1	1	163	59	22.2063	3.81	13	1	0	1	0	0	0	1	0	6.25	1	8	1		1	0	0	0
33	2	1	1	2	0	4	5	7	0.571429	0	2	2	0	165	63	23.1405	2.98	82	1	0	1	0	0	0	1	0	7.45	1	4		2	1	1	0	0
25	1	1	1	13	0	1	9	5	0.8	0	1	2	1	158	50	20.0288	6.29	52	1	1	0	0	0	0	1	0	9.18	1	4		2	1	0	0	0
34	2	1	1	9	0	1	8	5	0.2	0	1	1	1	165	53	19.4674	4.16	43	1	0	0	0	0	0	1	0	14.39	1	1		1	1	0	0	0
38	3	1	1	6	0	2	7	4	0.75	0	2	2	0	162	53	20.1951	3.65	56	1	1	0	0	0	0	1	1	6.42	1	3		2	0	0	0	0
38	3	1	3	11	0	1	13	10	0.7	0	2	2	0	164	55	20.4491	5.07	25	1	0	1	0	1	0	1	0	6.82	1	7	2		0	0	1	1(tubal)
29	1	1	3	12	0	1	9	2	0.5	0	2	1	1	170	65	22.4913	5.56	31	1	0	0	0	0	0	1	0	9.58	1	1		1	1	0	0	0
40	3	1	1	5	0	2	6	2	1	0	1	2	0	172	56	18.9292	3.84	39	1	1	0	0	0	0	0	0	7.81	1	2		2	0	0	0	0
38	3	1	2	10	1	1	10	5	0.4	0	2	1	1	160	48	18.75	4.59	51	1	0	0	1	0	0	1	1	10.19	1	2		1	1	0	0	0
35	3	1	2	3	0	1	10	2	1	0	1	1	0	163	50	18.8189	3.16	34	1	0	0	0	0	0	1	0	8.41	1	2	1		0	0	0	0
24	1	1	4	13	0	1	8	3	0.333333	0	2	1	1	160	48	18.75	4.26	26	1	0	0	1	0	0	1	0	7.91	1	1	1		1	0	0	0
30	2	1	3	14	0	1	8	1	1	0	1	1	0	160	50	19.5312	3.88	20	1	0	0	0	0	0	1	0	11.68	1	1	1		0	0	0	0
41	3	1	2	11	0	1	10	11	0.454545	1	1	2	0	159	53	20.9644	4.65	18	1	0	0	0	0	0	0	0	8.91	2	5	2		0	0	0	0
33	2	1	3	10	0	1	11	7	0.714286	0	2	2	1	160	55	21.4844	5.45	47	1	0	1	0	0	0	1	0	7.12	2	5		2	1	0	0	0
35	3	1	2	4	0	4	6	3	1	0	2	2	0	160	52	20.3125	4.95	24	1	0	0	1	0	0	1	0	8.3	2	3		2	1	1	0	0
38	3	1	3	3	1	3	5	4	1	0	1	2	1	150	48	21.3333	3.27	40	1	0	0	1	0	0	1	0	12.23	1	4		2	1	0	0	0
31	2	1	2	17	1	1	10	6	0.833333	0	2	1	0	160	43	16.7969	3.29	44	1	0	0	0	1	0	1	0	7.98	1	5	1		0	0	0	0
38	3	1	6	11	1	2	6	3	0.666667	0	1	2	1	158	61	24.4352	8.52	47	1	0	0	0	0	0	0	0	6.69	1	2		2	1	0	0	0
28	1	1	1.5	11	1	1	10	6	0.666667	0	2	1	0	159	53	20.9644	9.4	48	1	0	0	1	0	1	1	0	7.64	1	4	1		0	0	0	0
40	3	1	6	6	0	2	9	3	0.333333	0	2	1	1	160	50	19.5312	3.49	37	1	0	0	0	0	0	1	0	14.19	2	1			1	0	0	0
31	2	1	5	3	0	1	9	4	0.75	1	1	2	1	165	64	23.5078	3.92	29	1	1	0	0	0	0	1	0	9.71	1	3		2	1	0	0	0
32	2	1	9	5	0	3	7	1	1	0	2	1	1	160	51	19.9219	3.04	37	1	0	0	0	0	0	1	0	6.07	1	1		1	1	0	0	0
30	2	1	4	4	0	2	6	17	0.764706	0	2	2	0	165	60	22.0386	4.45	78	1	0	0	1	0	0	1	0	11.55	1	13		2	0	0	1	1(tubal)
38	3	1	13	6	0	1	11	12	0.75	0	1	2	1	157	48	19.4734	5.01	67	1	0	0	0	0	0	1	0	7.23	1	9		2	1	0	0	0
29	1	1	2	13	0	1	11	7	0.857143	0	1	2	0	150	48	21.3333	5.03	51	1	0	0	1	0	1	1	0	7.83	2	6		2	0	0	0	0
40	3	1	1	4	0	1	10	7	0.857143	1	2	2	1	156	60	24.6548	4.05	52	1	0	0	1	0	0	1	0	6.64	1	6		2	1	0	0	0
34	2	1	3	14	0	1	10	5	1	0	1	1	0	163	54	20.3244	3.82	30	1	1	0	0	0	1	1	0	2.79	1	1		1	1	1	0	0
31	2	1	3	12	0	4	9	7	1	0	2	2	0	157	48	19.4734	1.33	6.81	1	0	0	1	0	0	1	0	6.25	1	7		2	0	0	1	1(tubal)
27	1	1	1	3	0	3	4	14	0.642857	0	2	2	0	155	50	20.8117	3.87	51	1	0	0	0	0	0	1	0	7.24	1	9		2	0	0	0	0
36	3	1	3	16	0	1	11	4	0.75	0	2	2	0	158	43	17.2248	12.51	33	1	0	0	0	0	0	1	0	8.94	1	3		2	0	0	0	0
32	2	1	2	9	0	1	10	5	1	0	2	2	1	161	57	21.9899	5.73	11	1	0	0	1	0	0	1	1	8.75	1	5		2	1	0	0	0
43	3	1	1	5	0	2	8	2	1	0	2	2	0	150	55	24.4444	5.86	38	1	0	0	0	0	0	1	0	9.14	2	2		2	0	0	0	0
39	3	1	3	9	0	1	8	14	0.642857	0	2	2	0	156	52	21.3675	9.41	53	1	0	0	1	0	0	1	1	6.37	2	9		2	1	1	0	0
30	2	1	2	3	1	3	2	18	0.833333	0	2	2	1	169	62	21.7079	3.2	31	1	0	0	0	0	0	1	0	8.07	1	15		2	1	0	0	0
34	2	1	2	14	0	4	9	1	1	1	1	1	0	165	61	22.4059	4.2	12	1	0	0	0	1	0	1	0	7.6	2	1		1	0	0	0	0
42	3	1	3	9	0	1	9	3	0.666667	0	2	2	0	156	48	19.7239	2.96	71	1	0	0	0	0	0	1	1	6.37	2	2		2	0	0	0	0
27	1	1	8	3	0	2	6	5	1	0	2	2	1	163	52	19.5717	3.74	29.97	1	0	0	0	0	0	1	0	7.19	1	5		2	1	0	0	0
33	2	1	6	3	1	3	5	23	0.826087	1	2	2	1	169	55	19.257	4.88	32	1	0	0	1	0	0	1	0	7.38	1	19		2	1	0	0	0
41	3	1	2	8	1	4	9	12	0.916667	1	1	2	0	161	53	20.4467	6.93	29	1	0	0	0	0	0	1	0	6.63	1	11		2	0	0	0	0
31	2	1	2	3	0	4	8	13	0.692308	0	2	1	0	158	57	22.8329	3.9	26	1	0	0	1	0	1	1	0	4.18	2	9		1	0	0	1	1(tubal)
32	2	1	3	6	1	1	11	5	0.4	0	2	1	1	166	61	22.1367	3.93	14	1	0	0	0	0	0	0	1	8.42	1	2		1	1	0	0	0
32	2	1	5	4	1	3	5	3	0.666667	1	1	1	0	157	51	20.6905	3.81	27	1	0	0	0	0	0	1	0	7.18	2	2		1	1	1	0	0
40	3	1	8	6	0	1	12	3	1	1	2	1	0	160	51	19.9219	3.43	10	1	0	0	0	0	0	0	0	6.18	1	3	1		0	0	0	0
40	3	1	2	12	0	1	13	18	0.888889	1	2	2	0	172	56	18.9292	4.13	27	1	0	0	0	0	0	1	0	6.11	1	16		2	0	0	0	0
37	3	1	5	3	0	4	2	3	0.666667	0	2	1	0	163	58	21.83	3.34	37	1	0	0	0	0	0	1	0	11.56	1	2		1	0	0	0	0
29	1	1	3	3	1	3	5	2	0.5	0	2	2	0	158	55	22.0317	3.85	47	1	0	0	1	0	0	1	0	13.07	2	1		2	0	0	0	0
29	1	1	1	12	0	1	11	5	0.2	0	1	1	0	166	60	21.7738	3.5	45	1	0	0	0	0	0	1	0	8.65	1	1		1	0	0	0	0
34	2	1	1	11	1	1	9	5	0.8	1	2	1	0	168	55	19.487	3.29	54	1	0	0	1	1	0	1	0	8.1	1	4		1	0	0	0	0
31	2	1	2	9	0	1	9	5	1	0	2	1	0	160	50	19.5312	3.39	20	1	0	0	0	2	0	1	0	6.53	1	5	1		0	0	0	0
38	3	1	6	11	0	1	10	7	0.714286	1	1	2	0	163	60	22.5827	15.92	33	1	0	0	0	0	0	1	0	6.62	1	5	2		0	0	0	0
29	1	1	2	17	0	1	10	4	0.5	0	1	1	0	150	40	17.7778	3.33	41	1	0	0	1	0	0	1	0	7.09	1	2	1		0	0	0	0
32	2	1	2	3	0	2	7	6	0.833333	0	2	1	0	160	54	21.0938	2.79	21	1	0	1	0	1	0	0	0	5.42	1	5		1	0	0	0	0
35	3	1	2	5	0	3	5	8	0.875	1	2	1	0	155	57	23.7253	3.67	69	1	0	0	0	0	0	1	0	5.04	1	7	1		1	1	0	0
45	3	1	3	5	0	1	10	4	1	0	2	2	1	162	55	20.9572	3.9	53	1	1	0	0	0	0	1	0	7.07	1	4		2	1	0	0	0
29	1	1	3	13	0	1	11	3	1	1	2	1	0	150	46	20.4444	4.68	57	1	0	0	1	0	0	1	0	7.54	1	3	1		0	0	1	1(tubal)
36	3	1	8	9	0	4	8	2	1	0	1	2	0	151	50	21.9289	7.26	81	1	0	0	0	0	0	0	0	7.94	1	2		2	0	0	0	0
29	1	1	2	9	0	2	8	5	1	0	2	2	0	168	58	20.5499	4.78	35	1	0	1	1	0	0	1	0	7.3	1	5		2	0	0	1	1(tubal)
35	3	1	2	8	0	1	11	4	0.5	0	2	1	1	155	51	21.2279	4.33	50	1	0	0	0	1	0	1	0	16.57	1	2	1		1	0	0	0
34	2	1	12	9	1	1	12	6	0.666667	1	2	1	1	158	53	21.2306	3.33	62	1	0	0	0	0	0	1	0	7.15	2	4	1		1	0	0	0
25	1	1	1	10	0	1	9	17	0.882353	0	2	2	0	165	60	22.0386	3.07	19	1	0	0	0	0	0	1	0	6.77	1	15		2	1	1	0	0
29	1	1	3	3	1	2	7	4	1	1	2	2	0	161	63	24.3046	4.63	36	1	0	0	0	0	0	0	1	8.84	2	4		2	1	1	0	0
39	3	1	3	3	0	2	8	2	1	0	2	2	1	163	60	22.5827	5.8	41	1	0	0	0	0	0	1	0	6.51	1	2		2	1	0	0	0
30	2	1	10	9	0	1	12	5	0.2	0	2	2	1	155	60	24.974	5.94	49	1	0	0	0	0	0	0	0	6.09	1	1	2		1	0	0	0
35	3	1	4	14	0	1	10	3	0.666667	0	2	1	0	160	53	20.7031	3.87	30	1	0	1	1	0	0	1	0	12.41	1	2	1		0	0	0	0
42	3	1	1	18	1	1	11	5	0.2	0	1	1	0	162	58	22.1003	3.31	33	1	0	0	0	0	0	1	0	5.81	1	1		1	0	0	0	0
36	3	1	3	10	0	1	9	13	0.692308	1	2	1	1	157	43	17.4449	4.26	141.2	1	0	0	1	0	0	0	0	3.83	1	9	1		1	0	0	0
30	2	1	6	11	0	1	11	4	1	0	2	2	1	157	57	23.1247	3.42	20	1	0	0	0	0	0	1	0	9.77	1	4		2	1	0	0	0
35	3	1	2	7	1	2	11	5	0.2	1	2	1	0	160	50	19.5312	3.92	10	1	0	0	0	0	0	1	0	16.47	1	1		1	0	0	0	0
24	1	1	3	3	1	3	3	3	0.333333	0	2	2	1	159	53	20.9644	4.38	66	1	0	0	0	1	0	1	1	11.13	1	1		2	1	0	0	0
23	1	1	6	13	0	1	11	1	1	0	2	1	0	158	52	20.83	4.4	17	1	0	0	0	0	0	1	0	8.14	2	1		1	0	0	0	0
29	1	1	2	13	1	1	11	3	0.333333	0	2	2	1	167	65	23.3067	6.93	50	1	0	0	1	0	0	1	0	11.11	1	1		2	1	0	0	0
29	1	1	3	11	0	1	10	13	0.692308	0	2	2	1	160	68	26.5625	6.68	32	1	0	0	0	0	0	1	0	9.55	1	9		2	1	0	0	0
41	3	1	21	3	0	3	3	7	0.714286	1	2	2	1	163	60	22.5827	4.12	97	1	0	1	0	0	0	1	0	6.46	2	5	2		1	0	0	0
41	3	1	21	14	0	1	9	5	0.2	1	2	2	1	157	49	19.8791	5.15	14	1	0	0	0	0	0	1	0	6.54	2	1	2		1	0	0	0
29	1	1	1	13	0	1	10	5	0.8	1	2	1	1	158	60	24.0346	3.6	17	1	0	0	0	1	0	1	0	9.52	1	4		1	1	0	0	0
30	2	1	2	10	0	1	9	3	0.666667	1	2	2	1	156	56	23.0112	3.78	48	1	0	0	1	0	0	1	0	5.05	1	2		2	1	0	0	0
43	3	1	14	10	0	1	9	1	1	0	2	1	0	156	56	23.0112	6.73	27	1	0	0	0	0	1	1	0	4.76	2	1		1	0	0	0	0
29	1	1	1	8	0	1	9	3	0.666667	0	1	2	1	156	48	19.7239	3.83	66	1	0	1	0	0	0	1	0	14.39	2	2		3	1	0	0	0
33	2	1	6	4	0	4	4	5	0.2	1	1	2	0	160	47	18.3594	8	38	1	1	0	0	0	0	0	0	5.92	1	1		2	1	1	0	0
38	3	1	4	4	0	3	8	26	0.807692	0	2	2	1	156	48	19.7239	3.54	19	1	0	0	0	0	0	1	0	10.48	1	21		2	1	0	0	0
44	3	1	7	3	0	4	8	1	1	0	2	2	1	163	52	19.5717	3.87	51	1	0	0	1	0	0	1	0	7.31	1	1		2	1	0	0	0
36	3	1	2	4	0	3	4	2	1	0	1	2	0	160	47	18.3594	3.38	51	1	0	0	0	0	0	1	0	8.99	2	2		2	0	0	0	0
37	3	1	5	4	0	2	10	5	0.8	0	1	2	0	162	50	19.052	11.25	49	1	0	0	0	0	0	0	1	7.52	1	4		2	0	0	0	0
25	1	1	1	5	0	2	9	10	0.8	1	2	2	0	162	40	15.2416	3.63	31	1	0	0	1	1	0	1	0	12	2	8		2	0	0	1	1(tubal)
37	3	1	3	8	0	2	10	6	0.666667	0	2	2	0	158	58	23.2335	3.38	64	1	0	0	1	0	0	1	0	6.13	1	4		3	0	0	0	0
37	3	1	11	3	1	1	11	3	0.666667	0	2	2	0	159	47	18.591	3.67	22	1	0	0	0	1	1	1	0	7.82	1	2		2	0	0	0	0

## Sheet: REP group
maternal age	age classification (1: < 30; 2: 30 to < 35; 3: ≥ 35)	NO.of previous EP	years of infertility	AFC	Male factor(0-NO; 1-YES)	Stimulation protocol (1-Long protocol;2-Short protocol;3-Micro-stimulation protocol;4-Others)	Duration of stimulation (d)	No. of oocytes retrieved	normal fertilization rate (2pn/no. of ooccyte retreived)	stage of ET(0,cleavage;1,blastocyst)	Type of embryo transfer(1,fresh;2,frozen-thawed)	No. of ET	live birth(0-NO;1-YES)	Basal LH	Basal E2	Tubal factor (0-NO; 1-YES)	Ovulatory disorder(0-NO; 1-YES)	Endometriosis(0-NO; 1-YES)	EP treatment(salpingectomy-2, salpingostomy-1;both-0)	height(cm)	weight (kg)	BMI	Parity	PID (0-no,1-yes)	tubal factor (0-no,1-yes)	hydrosalpinx (0-no,1-yes)	FSH	fertilization method (1:IVF; 2:ICSI)	2pn	No. of blastocyst transferred	No. of cleavage transferred	clinical pregnancy (0-NO;1-YES)	miscarriage(0-NO;1-YES)	ectopic pregnancy(0-NO;1-YES)	ectopic pregnancy(0-NO;1-YES)
29	1	3	5	9	0	1	10	2	1	0	2	2	0	4.83	28	1	0	0	1	157	60	24.3418	0	0	1	0	13.4	2	2		2	0	0	1	1(tubal)
29	1	2	4	6	0	4	8	1	1	0	2	2	0	3.44	27	1	0	0	0	164	55	20.4491	0	0	1	0	6.7	1	1		3	0	0	1	1(tubal)
29	1	2	2	12	1	2	8	6	0.166667	0	2	1	0	4.41	42	1	0	0	1	154	44	18.5529	0	0	0	0	8.42	1	1		1	0	0	1	1(tubal)
27	1	2	1	5	0	2	8	23	0.608696	1	1	1	0	4.89	21	1	0	0	2	160	73	28.5156	0	0	0	0	8.35	1	14	1		0	0	1	1(tubal stump)
41	3	3	1	11	0	3	9	14	0.714286	0	2	2	0	4.55	19	1	1	0	2	160	55	21.4844	0	0	1	0	8.45	1	10		2	0	0	1	1(tubal stump)
35	3	3	2	2	1	2	10	6	0.833333	0	1	2	0	4.55	43	1	0	0	2	167	58	20.7967	0	1	0	0	6.38	1	5		2	0	0	1	1(tubal stump)
29	1	2	2	6	0	1	9	8	0.875	1	2	2	1	4.83	15	1	0	0	2	155	47	19.563	0	0	1	0	9.97	1	7	2		1	0	0	0
29	1	2	4	3	0	3	3	7	0.857143	1	2	2	1	3.93	51	1	0	0	2	160	54	21.0938	0	0	1	0	8.15	1	6	2		1	0	0	0
27	1	3	1	12	0	2	8	29	0.758621	1	2	2	1	5.49	67	1	1	0	2	158	58	23.2335	0	0	1	0	4.55	1	22	2		1	0	0	0
29	1	2	3	4	1	4	8	20	0.5	1	2	2	1	4.15	39	1	0	0	2	170	58	20.0692	0	0	1	0	6.56	1	10	2		1	0	0	0
27	1	3	5	8	0	1	9	4	0.5	1	2	2	1	4.88	52	1	0	0	2	164	56	20.8209	0	0	1	1	8.05	1	2	2		1	0	0	0
25	1	2	1	14	0	1	8	12	0.333333	1	2	2	1	2.15	39	1	0	0	2	160	53	20.7031	0	0	1	0	8.07	1	4	2		1	0	0	0
27	1	2	3	3	0	3	5	6	1	0	2	2	1	4.38	39	1	0	0	1	155	51	21.2279	0	0	1	0	5.99	1	6		2	1	0	0	0
27	1	2	1	12	1	1	8	2	1	0	2	2	1	3.69	16	1	0	0	2	163	53	19.9481	1	0	0	0	8.63	1	2	2		1	0	0	0
26	1	2	6	17	0	1	9	1	1	0	2	2	1	4.34	45	1	0	0	1	159	57	22.5466	0	0	0	0	11.22	1	1		2	1	0	0	0
27	1	2	1	13	1	1	8	18	0.944444	0	2	2	1	4.33	35	1	0	0	2	162	54	20.5761	0	0	1	0	8.36	1	17		2	1	0	0	0
28	1	2	2	4	0	3	4	9	0.888889	0	2	2	1	4.87	27	1	0	0	2	160	50	19.5312	0	0	1	0	6.31	2	8		2	1	0	0	0
29	1	3	2	2	0	2	6	15	0.866667	0	2	2	1	4.83	34	1	0	0	2	150	45	20	0	1	0	0	8.7	1	13		2	1	0	0	0
26	1	2	1	4	0	2	7	14	0.857143	0	2	2	1	4.02	13	1	0	0	2	160	53	20.7031	0	0	1	0	8.49	1	12		2	1	0	0	0
23	1	2	1	11	0	4	11	7	0.857143	0	2	2	1	4.2	42	1	0	0	2	160	53	20.7031	0	0	1	1	7.68	1	6		2	1	0	0	0
29	1	2	1	13	1	4	10	12	0.833333	0	2	2	1	5.99	22	1	0	0	2	165	58	21.3039	0	0	1	0	4.99	1	10		2	1	0	0	0
26	1	2	1	7	0	2	9	12	0.833333	0	2	2	1	4.24	17	1	1	0	0	166	60	21.7738	1	0	1	0	5.35	1	10		2	1	0	0	0
27	1	2	1	3	0	3	4	11	0.818182	0	2	2	1	0.82	20	1	0	0	2	160	51	19.9219	0	0	1	0	5.72	1	9		2	1	0	0	0
26	1	2	2	4	0	3	5	14	0.785714	0	2	2	1	4.09	53	1	0	0	1	156	50	20.5457	0	0	1	0	6.08	1	11		2	1	0	0	0
29	1	2	1	9	0	1	9	17	0.764706	0	2	2	1	6.82	13	1	1	0	2	165	54	19.8347	0	0	1	0	6.62	1	13		2	1	0	0	0
27	1	2	1	5	1	1	9	15	0.733333	0	2	2	1	4.11	22	1	0	0	2	154	46	19.3962	0	0	1	0	5.74	1	11	2		1	0	0	0
27	1	2	2	3	1	4	7	7	0.714286	0	2	2	1	6.42	45	1	0	0	1	158	45	18.026	0	0	1	0	2.99	1	5		2	1	0	0	0
27	1	2	1	14	0	1	11	19	0.684211	0	2	2	1	2.51	17	1	0	1	1	152	42	18.1787	0	0	0	0	8.46	1	13		2	1	0	0	0
25	1	3	5	2	0	3	4	23	0.652174	0	2	2	1	3.94	61	1	0	0	0	158	47	18.8271	1	1	1	0	7.49	1	15		2	1	0	0	0
25	1	2	1	4	0	1	10	21	0.619048	0	2	2	1	4.65	16	1	0	0	2	158	45	18.026	0	0	1	0	8.45	1	13		2	1	0	0	0
28	1	2	5	13	0	1	10	13	0.615385	0	2	2	1	4.59	6.81	1	0	0	2	164	63	23.4236	0	0	1	1	13.07	2	8	2		1	0	0	0
29	1	2	3	11	0	1	10	12	0.583333	0	2	2	1	3.91	32	1	0	1	0	160	52	20.3125	0	0	1	0	8.5	2	7		2	1	0	0	0
27	1	2	1	3	0	2	7	12	0.583333	0	2	2	1	3.97	11	1	0	0	0	158	55	22.0317	1	0	1	0	7.47	1	7	2		1	0	0	0
26	1	2	4	3	0	3	3	4	0.5	0	2	2	1	5.73	159	1	0	0	1	160	48	18.75	0	0	1	0	8.58	1	2		2	1	0	0	0
23	1	2	3	3	1	2	7	15	0.466667	0	2	2	1	6.28	25	1	0	0	1	162	50	19.052	0	0	1	0	7.14	1	7		2	1	0	0	0
28	1	2	1	10	1	1	8	10	0.4	0	2	2	1	2.53	98	1	0	0	2	158	54	21.6311	0	0	1	0	6.72	1	4		2	1	0	0	0
29	1	2	2	3	1	4	6	5	0.4	0	2	2	1	2.65	107	1	0	0	1	160	54	21.0938	0	0	1	0	8.63	1	2		2	1	0	0	0
29	1	2	1	12	0	1	9	16	0.375	0	2	2	1	4.64	31	1	0	0	1	158	53	21.2306	1	0	1	0	6.7	1	6		2	1	0	0	0
28	1	2	1	13	0	1	9	8	0.375	0	2	2	1	5.76	27	1	0	0	2	155	52	21.6441	0	0	1	1	6.32	2	3		2	1	0	0	0
23	1	2	1	4	0	3	3	6	0.833333	1	1	2	1	3.79	46	1	1	0	1	158	54	21.6311	0	0	1	0	6.93	1	5	2		1	0	0	0
26	1	2	2	5	0	3	3	8	0.75	1	1	2	1	2.53	60	1	0	0	1	163	59	22.2063	0	0	1	0	8.13	1	6	2		1	0	0	0
28	1	2	6	11	0	1	10	4	0.75	1	1	2	1	4.65	19	1	0	0	2	160	60	23.4375	0	1	0	0	4.83	1	3	2		1	0	0	0
28	1	2	1	11	0	1	8	17	0.705882	1	1	2	1	3.93	13	1	1	0	2	159	46	18.1955	0	0	1	0	7.37	1	12	2		1	0	0	0
26	1	2	4	12	0	4	8	9	0.666667	1	1	2	1	3.93	16	1	0	0	1	160	48	18.75	0	0	1	0	9.52	2	6	2		1	0	0	0
25	1	2	5	7	0	1	9	5	0.6	1	1	2	1	2.15	55	1	0	0	1	161	65	25.0762	0	1	1	0	9.14	1	3	2		1	0	0	0
28	1	2	1	2	0	2	9	1	1	0	1	2	1	4.25	16	1	0	0	0	165	54	19.8347	0	0	0	0	17.36	1	1		2	1	0	0	0
27	1	2	2	7	0	1	10	11	0.909091	0	1	2	1	6.75	45	1	0	0	1	166	52	18.8707	0	0	1	1	7.24	2	10	2		1	0	0	0
23	1	2	4	5	0	4	9	6	0.833333	0	1	2	1	2.86	80	1	0	0	1	160	48	18.75	1	1	1	1	7.3	1	5		2	1	0	0	0
25	1	2	3	5	0	3	8	9	0.777778	0	1	2	1	2.57	16	1	0	0	0	163	64	24.0882	0	0	1	0	5.35	1	7		2	1	0	0	0
29	1	2	2	17	0	1	10	4	0.75	0	1	2	1	2.65	44	1	1	0	2	160	56	21.875	1	0	1	0	5.89	1	3		2	1	0	0	0
26	1	2	4	4	0	1	9	3	0.666667	0	1	2	1	1.27	15	1	0	1	0	161	53	20.4467	0	0	1	0	8.5	1	2		2	1	0	0	0
26	1	2	3	11	1	1	11	16	0.625	0	1	2	1	4.54	16	1	0	0	2	158	50	20.0288	2	0	1	0	6.24	2	10		2	1	0	0	0
28	1	2	4	13	1	1	11	28	0.75	1	2	1	1	3.1	35	1	0	0	2	155	56	23.3091	0	0	1	0	4.84	1	21	1		1	0	0	0
25	1	2	1	4	0	1	10	16	0.625	1	2	1	1	5.8	39.15	1	0	1	0	171	73	24.9649	0	0	1	0	5.65	1	10	1		1	0	0	0
27	1	2	1	9	0	1	9	10	0.6	1	2	1	1	4.34	20	1	1	0	2	160	50	19.5312	0	0	1	0	7.52	1	6	1		1	0	0	0
28	1	2	1	7	1	1	10	18	0.555556	1	2	1	1	2.27	51	1	0	0	2	150	56	24.8889	1	0	1	0	5.12	1	10	1		1	0	0	0
25	1	2	2	3	0	3	6	2	0.5	1	2	1	1	3.59	12	1	0	0	0	160	48	18.75	0	0	1	0	6.65	1	1	1		1	0	0	0
27	1	2	1	9	0	4	9	12	0.416667	1	2	1	1	4.4	10.08	1	0	0	1	155	52	21.6441	0	0	1	0	8.91	1	5	1		1	0	0	0
29	1	2	1.5	7	0	4	9	3	0.333333	1	2	1	1	2	42	1	0	0	2	158	52	20.83	0	0	1	0	6.79	1	1	1		1	0	0	0
29	1	2	14	11	0	1	8	2	1	0	2	1	1	5.6	19	1	0	0	2	150	60	26.6667	0	0	1	0	5.65	1	2	1		1	0	0	0
23	1	2	4	4	0	2	7	2	1	0	2	1	1	0.28	26	1	0	1	2	158	60	24.0346	1	1	0	0	4.99	1	2		1	1	0	0	0
29	1	2	2	6	0	3	7	1	1	0	2	1	1	0.95	62	1	1	0	0	160	65	25.3906	0	0	0	0	14.83	2	1		1	1	0	0	0
27	1	2	1	4	0	2	11	16	0.875	0	2	1	1	4.88	21	1	0	0	0	157	63	25.5588	1	0	1	0	8.84	1	14		1	1	0	0	0
23	1	2	1	12	0	1	9	13	0.692308	0	2	1	1	1.4	21	1	0	0	2	160	63	24.6094	0	0	1	0	8.73	1	9		1	1	0	0	0
29	1	4	5	2	0	4	8	3	0.333333	0	2	1	1	2.66	21	1	0	0	2	164	51	18.9619	1	1	0	0	12.77	1	1		1	1	0	0	0
27	1	3	5	4	0	3	4	3	0.333333	0	2	1	1	1.41	21	1	0	0	2	164	55	20.4491	0	0	1	0	8.77	1	1		1	1	0	0	0
29	1	3	4	11	1	2	7	13	0.153846	0	2	1	1	4.25	28	1	0	0	0	163	68	25.5937	0	0	1	0	6.55	1	2		1	1	0	0	0
26	1	2	1	9	0	1	10	9	0.777778	1	1	1	1	3.69	42	1	0	0	2	163	46	17.3134	0	0	1	0	9.34	1	7	1		1	0	0	0
27	1	2	1	2	1	1	9	12	0.75	1	1	1	1	2.29	51.38	1	0	0	0	164	52	19.3337	1	0	1	0	7.43	1	9	1		1	0	0	0
26	1	2	1	7	0	1	9	12	0.75	1	1	1	1	6.05	54	1	0	0	0	157	57	23.1247	0	0	0	0	7.25	2	9	1		1	0	0	0
29	1	2	1	3	0	3	5	19	0.736842	1	1	1	1	4.84	27	1	0	0	0	163	64	24.0882	0	0	1	0	8.36	1	14	1		1	0	0	0
26	1	2	2	8	0	2	7	15	0.733333	1	1	1	1	5.91	27	1	0	0	0	160	48	18.75	0	0	0	0	8.51	2	11	1		1	0	0	0
25	1	2	1	6	1	1	9	13	0.615385	1	1	1	1	4.88	55	1	0	0	1	152	44	19.0443	0	0	1	0	7.52	1	8	1		1	0	0	0
23	1	2	11	16	0	1	11	13	0.307692	1	1	1	1	2.42	28	1	0	0	2	158	52	20.83	0	0	1	0	8.8	1	4	1		1	0	0	0
29	1	2	6	6	1	1	9	1	1	0	1	1	1	4.28	37	1	0	0	0	160	63	24.6094	0	1	1	0	4.66	2	1		1	1	0	0	0
29	1	2	1	4	1	4	7	1	1	0	1	1	1	2.42	14	1	0	0	2	163	53	19.9481	0	0	1	0	9.35	2	1		1	1	0	0	0
28	1	2	1	14	0	1	8	6	0.833333	0	1	1	1	4.4	25	1	0	0	0	167	55	19.721	0	0	1	0	7.09	1	5		1	1	0	0	0
25	1	2	1	7	0	4	8	3	0.333333	0	1	1	1	2.65	50	1	0	0	1	155	50	20.8117	0	0	1	0	8.61	2	1		1	1	0	0	0
28	1	3	1	14	1	1	8	4	1	1	2	2	0	4.51	24	1	0	0	2	164	62	23.0518	0	0	1	1	8.34	1	4	2		1	1	0	0
27	1	2	1	11	0	1	12	15	0.933333	1	2	2	0	4.5	24	1	0	0	0	165	55	20.202	0	0	1	0	7.41	1	14	2		0	0	0	0
27	1	2	12	4	0	3	4	13	0.923077	1	2	2	0	4.32	34	1	0	0	0	160	55	21.4844	1	0	1	0	5.48	2	12	2		0	0	0	0
25	1	4	2	10	0	1	8	9	0.888889	1	2	2	0	2.6	35	1	0	0	0	158	54	21.6311	0	0	1	0	7.7	2	8		2	1	1	0	0
29	1	2	1	14	0	1	9	26	0.730769	1	2	2	0	4.25	19	1	0	0	0	160	53	20.7031	0	0	1	1	9.93	2	19	2		0	0	0	0
28	1	2	1	10	0	1	8	24	0.708333	1	2	2	0	5.85	35	1	0	0	0	160	54	21.0938	0	0	0	0	7.67	1	17	2		0	0	0	0
28	1	2	9	4	1	3	6	19	0.578947	1	2	2	0	21.51	47	1	0	0	0	157	59	23.9361	0	0	1	0	4.79	1	11	2		0	0	0	0
28	1	2	2	14	0	1	10	6	0.333333	1	2	2	0	4.74	32	1	0	0	2	157	62	25.1532	0	0	1	0	5.83	2	2	2		1	1	0	0
27	1	2	1	6	0	4	6	8	0.25	1	2	2	0	9.23	44	1	0	0	0	159	53	20.9644	0	0	1	0	7.6	1	2	2		0	0	0	0
29	1	2	2	5	0	2	8	4	1	0	2	2	0	3.57	6.8	1	0	0	0	158	60	24.0346	0	0	1	0	7.9	1	4		2	0	0	0	0
22	1	2	5	4	0	3	6	4	1	0	2	2	0	0.88	19	1	0	0	0	163	59	22.2063	0	0	1	0	27.33	1	4		2	1	1	0	0
27	1	2	6	2	0	4	4	3	1	0	2	2	0	4.99	66	1	0	1	2	160	61	23.8281	0	0	1	0	9.19	1	3		2	1	1	0	0
27	1	2	2	6	1	2	12	2	1	0	2	2	0	4.95	85	1	0	0	0	158	55	22.0317	0	0	0	0	7.06	2	2		2	0	0	0	0
29	1	2	3	7	0	1	11	12	0.75	0	2	2	0	0.18	32	1	0	0	0	165	60	22.0386	0	0	1	0	7.32	2	9		2	0	0	0	0
26	1	2	6	17	0	4	10	4	0.75	0	2	2	0	3.96	16	1	0	0	2	164	47	17.4747	0	0	1	0	6.93	1	3		2	0	0	0	0
29	1	2	1	11	1	3	9	6	0.666667	0	2	2	0	6.83	63	1	0	0	2	160	54	21.0938	0	0	1	0	8.53	1	4		2	0	0	0	0
28	1	2	5	9	0	1	8	6	0.666667	0	2	2	0	10.76	11	1	0	0	2	164	49	18.2183	0	0	1	0	6.83	1	4		2	0	0	0	0
27	1	2	2	4	0	3	7	6	0.666667	0	2	2	0	2.38	68	1	0	0	0	166	52	18.8707	0	1	0	0	7.74	2	4		2	0	0	0	0
28	1	2	6	5	1	1	7	18	0.611111	0	2	2	0	3.96	19	1	0	0	2	160	60	23.4375	0	0	1	0	7.08	1	11		2	1	1	0	0
26	1	2	1	9	1	1	10	7	0.571429	0	2	2	0	7.27	11	1	0	0	2	162	56	21.3382	0	0	1	0	7.47	1	4		2	0	0	0	0
25	1	2	1	10	0	1	7	18	0.5	0	2	2	0	19.89	177	1	0	0	2	160	54	21.0938	0	1	1	1	7.5	1	9		2	0	0	0	0
29	1	2	3	4	1	3	6	4	0.5	0	2	2	0	5.03	11	1	0	0	2	163	52	19.5717	0	0	1	0	9.45	1	2	2		1	1	0	0
28	1	2	1	12	0	1	11	5	0.8	1	1	2	0	2.3	19	1	0	0	0	155	50	20.8117	0	0	1	0	7.57	1	4	2		0	0	0	0
28	1	2	2.5	13	1	2	9	8	0.625	1	1	2	0	2.51	35	1	0	0	0	160	47	18.3594	1	0	1	0	12.55	2	5		2	0	0	0	0
29	1	2	1.5	4	1	3	3	10	0.6	1	1	2	0	4.79	74	1	0	0	2	155	53	22.0604	0	0	0	0	6.23	2	6	2		0	0	0	0
27	1	2	6	3	1	2	9	4	1	0	1	2	0	6.27	17	1	0	0	2	165	66	24.2424	0	0	1	0	7.53	1	4		2	0	0	0	0
29	1	2	4	12	0	1	11	11	0.818182	0	1	2	0	4.33	22	1	0	0	2	163	59	22.2063	0	0	1	0	15.4	1	9		2	0	0	0	0
28	1	2	5	10	1	1	11	5	0.8	0	1	2	0	4.53	12	1	0	0	2	162	55	20.9572	0	0	1	0	5.41	1	4	2		0	0	0	0
25	1	2	1	11	0	2	10	3	0.666667	0	1	2	0	4.87	35	1	0	0	2	160	51	19.9219	0	0	1	0	8.53	1	2		2	0	0	0	0
27	1	2	1	3	0	3	4	1	1	1	2	1	0	3.96	35	1	0	0	2	160	49	19.1406	0	0	1	0	23.48	2	1	1		0	0	0	0
26	1	2	1	8	0	1	11	20	0.85	1	2	1	0	3.88	12	1	0	0	2	162	55	20.9572	0	0	1	0	7.65	1	17	1		0	0	0	0
28	1	2	12	11	0	1	12	13	0.769231	1	2	1	0	2.42	14	1	0	0	0	159	52	20.5688	0	0	1	0	6.93	1	10	1		0	0	0	0
27	1	2	1	11	0	1	11	16	0.75	1	2	1	0	8.78	35	1	0	0	2	150	52	23.1111	1	1	0	0	7.19	1	12		1	0	0	0	0
29	1	2	4	17	0	1	9	2	0.5	1	2	1	0	6.5	45	1	0	0	2	160	55	21.4844	0	0	0	1	7.94	1	1	1		0	0	0	0
26	1	2	2	12	1	1	9	2	1	0	2	1	0	4.57	44	1	0	0	0	160	52	20.3125	0	0	1	0	5.82	1	2		1	0	0	0	0
29	1	2	3	3	0	3	2	2	1	0	2	1	0	2.43	61	1	0	0	2	160	48	18.75	0	0	1	0	8.52	1	2		1	0	0	0	0
25	1	2	3	11	1	1	11	1	1	0	2	1	0	8.13	45	1	0	0	0	152	49	21.2084	0	0	1	0	13.46	1	1		1	0	0	0	0
23	1	2	3	9	0	1	11	1	1	0	2	1	0	6.52	42	1	0	0	0	158	53	21.2306	0	0	1	0	8.13	1	1		1	0	0	0	0
22	1	3	2	7	0	4	9	1	1	0	2	1	0	6.31	3.54	1	0	0	2	155	65	27.0552	0	0	1	0	8.55	1	1		1	0	0	0	0
27	1	2	4	11	1	1	9	6	0.833333	0	2	1	0	2.64	37	1	0	0	0	157	60	24.3418	0	0	1	0	11.03	1	5	1		0	0	0	0
22	1	2	10	8	0	2	10	11	0.818182	0	2	1	0	3.52	36	1	1	0	0	158	50	20.0288	0	0	1	0	7.66	1	9	1		0	0	0	0
28	1	2	4	4	0	2	6	4	0.75	0	2	1	0	0.82	15	1	0	0	2	160	54	21.0938	0	0	1	0	8.35	1	3		1	0	0	0	0
25	1	2	1	3	0	3	2	4	0.75	0	2	1	0	9.14	52	1	0	0	0	160	50	19.5312	1	0	1	0	7.82	2	3		1	0	0	0	0
26	1	5	2	3	0	3	8	24	0.666667	0	2	1	0	2.67	43	1	0	0	0	152	46	19.91	0	0	0	0	11.14	1	16		1	0	0	0	0
29	1	2	1	5	0	3	6	6	0.666667	0	2	1	0	3.94	73	1	1	0	0	155	57	23.7253	0	0	1	0	4.67	1	4		1	0	0	0	0
29	1	2	1	21	0	1	13	15	0.6	0	2	1	0	2.77	47	1	0	0	2	158	62	24.8358	0	0	1	0	7.24	2	9		1	1	1	0	0
29	1	2	5	4	0	4	5	6	0.5	0	2	1	0	4.65	42	1	0	0	0	152	48	20.7756	0	0	1	0	8.42	1	3		1	0	0	0	0
27	1	2	4	9	0	2	10	4	0.5	0	2	1	0	4.73	98	1	0	1	2	151	47	20.6131	0	0	1	0	8.18	1	2		1	0	0	0	0
27	1	2	2	3	0	3	10	2	0.5	0	2	1	0	6.37	44	1	0	1	2	163	53	19.9481	1	1	0	0	9.38	2	1		1	1	0	0	0
25	1	2	3	5	0	1	11	6	0.333333	0	2	1	0	7.62	12	1	0	0	2	155	48	19.9792	0	0	0	0	7.23	2	2		1	0	0	0	0
27	1	2	1	12	0	1	10	3	0.333333	0	2	1	0	5.52	22	1	0	0	2	150	42	18.6667	0	0	1	0	12.57	1	1	1		0	0	0	0
29	1	2	1	3	0	3	3	2	1	1	1	1	0	4.75	39	1	0	0	2	165	50	18.3655	0	0	0	0	9.07	1	2	1		0	0	0	0
27	1	2	3	4	1	2	6	15	0.933333	1	1	1	0	3.97	24	1	0	0	0	171	75	25.6489	0	0	1	0	7.98	1	14	1		0	0	0	0
26	1	2	2	8	0	4	9	12	0.916667	1	1	1	0	3.45	25	1	0	1	2	163	47	17.6898	0	0	1	0	7.37	1	11	1		0	0	0	0
29	1	2	3	3	0	2	8	7	0.857143	1	1	1	0	3.82	40	1	0	0	2	162	50	19.052	0	0	1	0	6.69	1	6	1		0	0	0	0
26	1	2	1	16	0	1	14	12	0.833333	1	1	1	0	4.9	50	1	0	0	0	157	53	21.5019	0	0	1	0	7.57	1	10	1		1	1	0	0
28	1	2	3	6	0	4	12	14	0.785714	1	1	1	0	4.28	10	1	0	0	0	158	59	23.634	1	0	1	0	7.62	1	11	1		0	0	0	0
20	1	2	2	3	0	4	9	18	0.777778	1	1	1	0	4.35	49	1	0	0	0	162	55	20.9572	0	0	0	0	4.34	1	14	1		0	0	0	0
29	1	2	1	4	0	4	9	15	0.733333	1	1	1	0	0.89	28	1	0	0	0	155	54	22.4766	0	0	1	0	9.93	1	11	1		0	0	0	0
29	1	2	1	4	0	3	2	9	0.555556	1	1	1	0	6.09	27	1	0	0	2	155	56	23.3091	0	0	0	0	7.65	2	5	1		0	0	0	0
28	1	2	6	13	0	1	11	11	0.545455	1	1	1	0	3.91	5.73	1	0	0	2	165	58	21.3039	0	0	1	0	7.6	1	6	1		0	0	0	0
28	1	2	3	7	0	2	7	15	0.466667	1	1	1	0	0.59	42	1	0	0	0	157	51	20.6905	1	1	1	0	8.47	1	7	1		0	0	0	0
27	1	2	1	9	0	1	10	16	0.4375	1	1	1	0	2.53	35	1	0	0	0	150	48	21.3333	0	0	1	1	8.33	1	7	1		0	0	0	0
32	2	2	2	8	0	1	11	5	1	1	2	2	1	5.72	66	1	0	0	2	164	52	19.3337	0	0	1	0	6.09	1	5		2	1	0	0	0
31	2	2	7	10	0	1	10	2	1	1	2	2	1	3.84	92.75	1	0	0	2	158	55	22.0317	0	0	1	0	6.02	1	2	2		1	0	0	0
30	2	2	3	4	0	4	7	2	1	1	2	2	1	3.78	10.35	1	0	0	2	160	58	22.6562	0	0	1	0	9.15	1	2	2		1	0	0	0
31	2	2	1	7	0	1	10	10	0.9	1	2	2	1	3.67	22	1	0	0	2	159	52	20.5688	0	0	0	0	6.83	1	9	2		1	0	0	0
31	2	2	2	12	1	1	11	17	0.764706	1	2	2	1	3.61	208	1	0	0	2	160	60	23.4375	0	0	1	0	8.52	1	13	2		1	0	0	0
33	2	2	2	4	0	4	9	14	0.642857	1	2	2	1	4.57	34	1	0	0	2	161	51	19.6752	0	1	1	0	7.34	1	9	2		1	0	0	0
31	2	2	1	13	0	1	9	2	0.5	1	2	2	1	4.19	18	1	0	0	2	162	55	20.9572	0	0	1	0	8.03	1	1	2		1	0	0	0
32	2	2	4	2	0	3	6	2	0.5	1	2	2	1	2.13	66	1	1	0	2	155	54	22.4766	0	0	1	0	9.78	1	1		2	1	0	0	0
32	2	2	2	12	0	1	8	11	0.363636	1	2	2	1	4.3	67	1	0	0	2	156	41	16.8475	0	0	1	0	7.65	1	4	2		1	0	0	0
30	2	2	1	4	0	3	4	16	0.25	1	2	2	1	2.53	159	1	0	0	2	171	60	20.5191	0	0	1	0	8.51	1	4	2		1	0	0	0
34	2	3	4	11	1	1	9	8	1	0	2	2	1	4.79	93	1	0	0	2	160	51	19.9219	0	0	1	0	8.71	2	8		2	1	0	0	0
32	2	3	2	12	0	1	11	6	1	0	2	2	1	4.72	31	1	0	0	1	163	46	17.3134	0	0	1	0	7.93	1	6		2	1	0	0	0
30	2	2	8	9	0	1	11	5	1	0	2	2	1	3.65	18	1	0	0	2	164	62	23.0518	0	0	1	0	7.75	1	5		2	1	0	0	0
31	2	2	1	5	0	4	7	5	1	0	2	2	1	6.08	19	1	0	0	2	153	48	20.5049	0	1	1	0	6.99	1	5		2	1	0	0	0
31	2	2	9	5	0	2	8	3	1	0	2	2	1	0.9	38	1	0	0	2	154	58	24.4561	0	0	0	0	9.87	1	3		2	1	0	0	0
34	2	2	2	4	1	3	5	3	1	0	2	2	1	0.89	24	1	0	0	1	160	56	21.875	0	0	1	0	6.04	1	3		2	1	0	0	0
31	2	2	1	4	0	1	9	2	1	0	2	2	1	2.64	62	1	1	0	1	153	48	20.5049	0	0	0	0	10.25	1	2		2	1	0	0	0
30	2	2	3	2	1	2	4	2	1	0	2	2	1	4.88	14	1	0	0	1	160	56	21.875	0	0	1	0	5.22	1	2		2	1	0	0	0
30	2	2	2	12	0	1	10	7	0.857143	0	2	2	1	1.37	52	1	1	0	1	158	49	19.6283	0	0	1	0	6.82	1	6		2	1	0	0	0
33	2	2	1	10	1	1	7	28	0.821429	0	2	2	1	3.69	33	1	0	0	2	164	66	24.539	0	0	0	0	7.07	1	23		2	1	0	0	0
30	2	2	2	6	0	1	8	22	0.818182	0	2	2	1	5.87	20	1	1	0	2	155	67	27.8876	0	0	1	0	7.85	1	18		2	1	0	0	0
31	2	2	4	11	1	4	9	22	0.772727	0	2	2	1	2.17	22	1	0	0	0	167	72	25.8166	0	0	1	0	8.15	1	17		2	1	0	0	0
33	2	2	3	3	0	4	6	8	0.75	0	2	2	1	7.05	34	1	0	0	0	163	56	21.0772	1	0	1	0	8.34	1	6		2	1	0	0	0
30	2	2	1	17	1	1	13	4	0.75	0	2	2	1	10.44	24	1	0	0	0	155	60	24.974	1	0	1	0	8.01	1	3	2		1	0	0	0
31	2	2	1	4	0	4	2	4	0.75	0	2	2	1	14.23	32	1	0	0	2	169	53	18.5568	0	0	0	0	8.15	1	3		2	1	0	0	0
34	2	2	12	6	0	2	7	11	0.727273	0	2	2	1	4.26	42	1	0	0	1	161	65	25.0762	0	1	0	0	6.67	1	8		2	1	0	0	0
30	2	2	3	3	0	3	7	14	0.714286	0	2	2	1	3.13	14	1	0	0	2	165	55	20.202	0	0	1	0	8.84	2	10		2	1	0	0	0
34	2	2	2	3	0	3	8	10	0.7	0	2	2	1	3.81	16	1	0	0	2	162	53	20.1951	1	0	1	0	6.99	1	7		2	1	0	0	0
30	2	2	5	4	0	3	4	18	0.666667	0	2	2	1	9.16	36	1	0	0	2	166	49	17.782	0	0	1	0	8.19	1	12		2	1	0	0	0
31	2	2	1	10	0	1	10	12	0.666667	0	2	2	1	0.8	32	1	0	1	1	170	65	22.4913	0	0	1	0	7.75	1	8		2	1	0	0	0
34	2	2	1	10	0	1	10	3	0.666667	0	2	2	1	4.8	56	1	0	0	2	162	64	24.3865	0	0	0	0	8.03	2	2		2	1	0	0	0
33	2	2	1	4	1	3	6	16	0.625	0	2	2	1	4.11	53	1	0	0	1	165	62	22.7732	0	0	1	0	6.08	1	10		2	1	0	0	0
32	2	2	5	4	0	2	7	5	0.6	0	2	2	1	4.92	124.78	1	0	0	2	164	50	18.5901	0	0	1	0	6.85	1	3		2	1	0	0	0
31	2	2	2	6	1	1	10	17	0.588235	0	2	2	1	4.28	11	1	0	0	1	162	57	21.7193	0	0	1	0	7.21	1	10		2	1	0	0	0
34	2	2	8	11	0	1	9	19	0.578947	0	2	2	1	4.11	30	1	0	0	2	160	65	25.3906	1	0	0	1	4.67	2	11		2	1	0	0	0
31	2	2	1	7	0	1	7	19	0.473684	0	2	2	1	4.11	46	1	0	0	2	160	57	22.2656	0	0	1	0	5.64	1	9		2	1	0	0	0
31	2	2	1	8	0	1	8	20	0.45	0	2	2	1	2.51	16	1	0	0	2	165	58	21.3039	0	0	1	0	4.87	2	9		2	1	0	0	0
33	2	2	2	14	0	1	8	12	0.333333	0	2	2	1	5.51	16	1	0	0	2	158	50	20.0288	0	0	0	0	7.57	1	4		2	1	0	0	0
33	2	2	1	7	0	2	9	10	0.3	0	2	2	1	3.61	19	1	0	0	2	160	55	21.4844	1	0	1	0	19.64	1	3		2	1	0	0	0
34	2	2	3	4	0	2	5	12	0.166667	0	2	2	1	4.17	27	1	0	0	2	163	48	18.0662	0	0	1	0	6.36	2	2		2	1	0	0	0
31	2	2	10	4	0	3	6	13	0.153846	0	2	2	1	4.57	38	1	0	1	1	163	56	21.0772	0	0	1	0	6.14	1	2		2	1	0	0	0
32	2	2	4	6	0	1	10	11	0.0909091	0	2	2	1	1.15	35	1	0	0	1	158	43	17.2248	0	0	1	0	7.61	1	1		2	1	0	0	0
31	2	2	6	10	0	1	12	16	0.5625	1	1	2	1	2.64	46	1	0	0	2	165	56	20.5693	0	0	1	0	8.7	1	9		2	1	0	0	0
33	2	2	7	6	0	1	10	9	0.444444	1	1	2	1	4.5	14	1	0	0	2	150	55	24.4444	0	1	1	0	7.59	2	4	2		1	0	0	0
33	2	2	1	8	0	1	10	12	0.333333	1	1	2	1	4.25	52	1	0	1	1	160	50	19.5312	0	0	1	0	7.44	1	4	2		1	0	0	0
34	2	2	2	3	0	1	9	7	0.857143	0	1	2	1	4.2	28	1	0	0	0	156	50	20.5457	0	0	1	0	5.36	1	6		2	1	0	0	0
30	2	2	2	13	0	1	10	3	0.666667	0	1	2	1	2.29	20	1	0	0	2	155	49	20.3954	0	0	1	0	12.45	1	2		2	1	0	0	0
34	2	2	6	4	0	4	9	5	0.6	0	1	2	1	4.5	35	1	0	0	0	158	55	22.0317	0	0	1	0	8.6	1	3		2	1	0	0	0
32	2	2	1	13	0	2	7	17	0.529412	0	1	2	1	4.78	45	1	0	0	0	160	55	21.4844	0	0	1	0	8.09	1	9		2	1	0	0	0
31	2	3	7	2	0	4	4	8	0.5	0	1	2	1	4.55	16	1	0	0	0	160	66	25.7812	0	0	1	0	9.43	1	4		2	1	0	0	0
33	2	2	2	3	1	3	2	7	0.142857	0	1	2	1	0.9	16	1	0	0	0	160	60	23.4375	0	0	1	0	10.11	1	1		2	1	0	0	0
31	2	2	8	5	1	4	10	1	1	1	2	1	1	2.53	35	1	0	0	2	160	50	19.5312	0	0	1	0	7.86	1	1		1	1	0	0	0
30	2	2	1	8	0	1	8	7	0.714286	1	2	1	1	3.96	18	1	1	0	2	155	55	22.8928	1	0	1	0	11.06	2	5	1		1	0	0	0
33	2	2	3	8	0	3	11	26	0.692308	1	2	1	1	3.61	28	1	0	0	2	160	55	21.4844	0	0	1	0	7.11	1	18	1		1	0	0	0
32	2	2	5	3	0	3	4	16	0.6875	1	2	1	1	2.53	81	1	0	0	2	160	56	21.875	0	0	1	0	7.13	1	11	1		1	0	0	0
31	2	2	1	6	0	2	10	17	0.647059	1	2	1	1	2.75	40	1	0	0	0	155	55	22.8928	0	0	1	0	6.1	1	11	1		1	0	0	0
30	2	3	3	3	1	2	7	18	0.611111	1	2	1	1	2.57	48	1	0	0	2	152	61	26.4024	0	0	1	0	8.5	1	11	1		1	0	0	0
31	2	2	2	5	0	2	7	2	0.5	1	2	1	1	4.81	27	1	0	0	2	158	53	21.2306	1	0	1	0	5.42	2	1	1		1	0	0	0
30	2	2	1	3	0	1	6	29	0.482759	1	2	1	1	2.75	31	1	0	1	0	160	51	19.9219	0	0	0	0	10.72	1	14	1		1	0	0	0
34	2	2	7	3	0	3	3	8	0.375	1	2	1	1	2.22	81	1	1	0	2	165	60	22.0386	0	0	1	0	6.43	1	3	1		1	0	0	0
31	2	3	1	7	0	1	15	4	0.25	1	2	1	1	3.61	45	1	0	0	1	162	45	17.1468	0	0	1	0	9.43	1	1	1		1	0	0	0
31	2	2	2	6	0	1	9	4	0.25	1	2	1	1	4.07	11	1	0	0	2	172	56	18.9292	1	0	0	0	8.6	2	1	1		1	0	0	0
32	2	2	2	4	0	4	9	2	1	0	2	1	1	4.36	4.9	1	0	0	0	155	51	21.2279	0	0	1	0	13.91	1	2	1		1	0	0	0
31	2	2	3	2	0	3	4	1	1	0	2	1	1	1.4	23	1	1	0	0	158	70	28.0404	0	0	1	0	15.16	1	1		1	1	0	0	0
34	2	2	5	10	0	1	8	9	0.555556	0	2	1	1	1.37	29	1	0	1	0	154	52	21.9261	1	0	1	0	7.15	1	5		1	1	0	0	0
34	2	2	8	4	0	2	8	6	0.5	0	2	1	1	4.67	14	1	1	0	0	160	70	27.3438	0	1	1	0	7.19	2	3	1		1	0	0	0
32	2	2	3	6	0	3	7	2	0.5	0	2	1	1	2.46	48	1	0	0	0	162	46	17.5278	1	0	1	0	8.6	1	1		1	1	0	0	0
30	2	2	3	12	1	1	12	10	0.2	0	2	1	1	8.05	52	1	0	0	2	164	68	25.2826	0	0	1	0	8.42	1	2		1	1	0	0	0
31	2	2	2	4	0	3	6	19	0.842105	1	1	1	1	9.24	61	1	0	0	2	160	46	17.9688	0	0	0	0	9.13	1	16	1		1	0	0	0
32	2	2	1	8	0	2	8	9	0.777778	1	1	1	1	3.88	51	1	0	0	0	155	50	20.8117	0	0	1	0	7.07	1	7	1		1	0	0	0
34	2	2	3	12	1	1	9	14	0.714286	1	1	1	1	4.33	183	1	0	0	2	156	60	24.6548	0	0	1	0	5.05	1	10	1		1	0	0	0
32	2	2	3	11	0	1	10	14	0.642857	1	1	1	1	4.3	44	1	1	0	2	166	52	18.8707	0	0	1	0	4.67	1	9	1		1	0	0	0
32	2	2	2	10	0	1	10	11	0.636364	1	1	1	1	0.33	88	1	0	1	2	165	57	20.9366	1	0	0	1	8.17	1	7	1		1	0	0	0
33	2	2	2	14	0	1	9	8	0.5	1	1	1	1	7.71	37	1	0	0	2	169	54	18.9069	0	0	1	0	8.06	1	4	1		1	0	0	0
33	2	2	7	9	0	1	10	8	0.375	1	1	1	1	4.03	28	1	0	0	2	158	46	18.4265	0	0	1	0	9.35	1	3	1		1	0	0	0
33	2	2	3	12	0	1	11	9	0.222222	1	1	1	1	1.2	44	1	0	0	2	160	55	21.4844	0	0	1	0	8.6	1	2		1	1	0	0	0
33	2	2	5	12	0	1	11	11	0.818182	0	1	1	1	9.61	12	1	0	0	0	160	54	21.0938	0	0	1	0	6.98	1	9		1	1	0	0	0
32	2	2	2	2	1	3	5	9	0.666667	0	1	1	1	4.34	45	1	0	0	0	168	67	23.7387	0	0	1	0	6.57	1	6		1	1	0	0	0
33	2	2	7	4	0	3	8	2	0.5	0	1	1	1	3.47	32	1	0	0	2	165	65	23.8751	0	0	1	0	5.8	1	1		1	1	0	0	0
31	2	2	2	3	0	3	4	7	0.428571	0	1	1	1	2.6	37	1	0	0	0	154	46	19.3962	0	0	1	1	6.34	1	3		1	1	0	0	0
32	2	2	5	12	0	1	12	6	0.166667	0	1	1	1	4.34	24	1	0	0	2	160	45	17.5781	2	0	1	0	5.58	1	1		1	1	0	0	0
34	2	2	4	8	0	1	9	27	0.814815	1	2	2	0	4.03	52	1	1	0	0	158	53	21.2306	0	0	1	1	5.08	2	22	2		1	1	0	0
30	2	2	3	8	1	1	12	26	0.807692	1	2	2	0	4.01	40	1	0	0	0	160	52	20.3125	0	0	1	0	7.18	2	21		2	1	1	0	0
31	2	2	1	13	0	1	8	16	0.75	1	2	2	0	4.1	15	1	0	1	2	160	46	17.9688	0	0	0	0	8.06	1	12	2		0	0	0	0
34	2	2	5	9	0	2	7	12	0.75	1	2	2	0	5.63	50	1	0	0	0	155	52	21.6441	0	0	1	1	6.21	1	9	2		0	0	0	0
30	2	2	2	4	0	4	3	24	0.708333	1	2	2	0	2.7	22	1	1	0	0	155	48	19.9792	0	0	1	1	8.14	2	17	2		0	0	0	0
33	2	2	4	3	0	2	8	6	0.666667	1	2	2	0	4.27	2	1	1	0	0	160	62	24.2188	0	0	1	0	8.5	2	4	2		1	1	0	0
33	2	2	3	10	0	1	9	9	0.555556	1	2	2	0	4.33	15	1	0	0	2	155	50	20.8117	0	0	0	1	7.18	2	5		2	0	0	0	0
34	2	2	3	14	0	1	11	6	0.5	1	2	2	0	4.34	16	1	0	0	2	161	51	19.6752	0	0	1	0	2.79	1	3	2		0	0	0	0
31	2	2	7	8	0	1	12	2	0.5	1	2	2	0	7.82	26	1	0	0	0	158	45	18.026	0	0	1	0	7.8	1	1		2	0	0	0	0
34	2	2	7	17	0	1	11	4	0.25	1	2	2	0	2.72	43	1	1	0	0	157	60	24.3418	0	1	1	0	6.07	2	1	2		1	1	0	0
31	2	2	6	6	0	2	6	5	1	0	2	2	0	2.72	61	1	0	0	0	154	54	22.7694	0	0	1	0	8.56	2	5		3	0	0	0	0
31	2	2	6	12	0	1	11	4	1	0	2	2	0	2.14	29	1	0	0	0	155	55	22.8928	0	0	1	0	20.42	1	4		2	0	0	0	0
34	2	2	2	9	0	2	7	3	1	0	2	2	0	3.97	15	1	0	0	2	160	48	18.75	0	0	1	0	8.19	1	3		2	0	0	0	0
32	2	2	3	9	0	3	13	2	1	0	2	2	0	4.16	17	1	0	0	0	160	52	20.3125	0	0	1	0	9.38	1	2		2	1	0	0	0
33	2	3	6	4	1	1	9	2	1	0	2	2	0	4.23	12	1	0	0	2	160	59	23.0469	1	1	1	0	8.41	2	2		2	0	0	0	0
33	2	2	2	4	0	3	7	2	1	0	2	2	0	1.4	35	1	0	0	0	162	49	18.6709	0	0	0	0	5.86	1	2		2	0	0	0	0
30	2	2	5	4	0	3	5	23	0.956522	0	2	2	0	6.28	54	1	0	0	0	155	48	19.9792	0	0	1	0	6.28	1	22	2		0	0	0	0
30	2	2	1	4	1	1	11	15	0.933333	0	2	2	0	4.63	50	1	0	0	0	163	45	16.937	0	0	1	0	6.25	1	14		2	0	0	0	0
33	2	2	3	13	1	1	11	10	0.9	0	2	2	0	3.5	39	1	0	0	2	160	61	23.8281	0	0	1	0	7.19	1	9		2	0	0	0	0
33	2	2	10	8	1	2	8	8	0.875	0	2	2	0	6.89	16	1	0	0	0	160	50	19.5312	1	0	1	0	5.94	1	7		2	0	0	0	0
33	2	2	3	4	0	3	9	7	0.857143	0	2	2	0	4	37	1	0	0	2	155	51	21.2279	0	0	1	0	8.19	1	6		2	0	0	0	0
33	2	2	2	3	0	4	4	13	0.846154	0	2	2	0	4.17	12.53	1	0	0	0	158	55	22.0317	0	1	1	0	7.31	1	11		2	0	0	0	0
32	2	2	5	2	0	3	4	12	0.833333	0	2	2	0	6.26	49	1	0	0	0	162	55	20.9572	0	0	1	0	6.62	1	10		2	0	0	0	0
31	2	2	3	7	0	1	9	10	0.8	0	2	2	0	3.88	38	1	0	0	2	158	52	20.83	0	0	1	0	2.23	1	8		2	0	0	0	0
33	2	2	2	13	1	1	10	5	0.8	0	2	2	0	3.87	89	1	0	0	2	150	46	20.4444	1	0	1	0	2.95	1	4		2	0	0	0	0
31	2	2	1.5	29	0	1	10	5	0.8	0	2	2	0	4.6	76	1	0	0	2	157	54	21.9076	0	0	1	0	8.9	1	4		2	0	0	0	0
34	2	2	3	3	1	1	7	9	0.777778	0	2	2	0	2.75	15	1	0	0	2	160	57	22.2656	0	1	0	0	6.1	1	7		2	0	0	0	0
34	2	2	2.5	11	0	4	8	11	0.727273	0	2	2	0	2.2	56	1	0	0	0	168	63	22.3214	2	0	1	0	7.81	1	8		2	0	0	0	0
30	2	2	1	5	0	3	7	13	0.692308	0	2	2	0	4.7	17	1	0	0	2	152	48	20.7756	0	0	1	0	6.46	1	9		2	0	0	0	0
31	2	2	1	11	0	1	10	16	0.6875	0	2	2	0	4.62	51	1	0	0	0	164	56	20.8209	0	1	1	0	4.62	1	11		2	0	0	0	0
34	2	2	1.5	7	1	2	7	21	0.666667	0	2	2	0	2.9	58	1	0	0	2	162	55	20.9572	0	0	0	0	6.47	1	14		2	0	0	0	0
31	2	2	1	11	1	1	8	9	0.666667	0	2	2	0	4.84	59	1	0	0	0	162	46	17.5278	0	0	1	0	6.72	2	6		2	0	0	0	0
34	2	2	11	9	1	1	11	6	0.666667	0	2	2	0	3.96	13	1	0	0	0	162	53	20.1951	1	0	1	0	5.28	1	4		2	0	0	0	0
31	2	2	4	13	1	1	9	6	0.666667	0	2	2	0	3.78	14	1	0	0	2	158	55	22.0317	0	0	1	0	7.72	1	4		2	0	0	0	0
30	2	2	3	4	1	3	3	6	0.666667	0	2	2	0	3.96	120	1	0	0	2	150	60	26.6667	0	1	0	0	6.7	1	4		2	0	0	0	0
31	2	2	2	6	0	1	8	3	0.666667	0	2	2	0	4.53	37	1	0	0	2	165	60	22.0386	0	0	0	0	6.3	1	2		2	0	0	0	0
32	2	2	1	4	0	2	6	8	0.625	0	2	2	0	4.21	61	1	0	0	0	156	53	21.7784	0	0	1	0	7.62	1	5		2	0	0	0	0
33	2	2	3	7	0	2	10	9	0.555556	0	2	2	0	4.65	37	1	0	0	0	160	46	17.9688	0	0	1	0	8.49	1	5		2	0	0	0	0
32	2	2	1	4	0	3	3	12	0.5	0	2	2	0	4.01	31	1	0	1	2	160	49	19.1406	0	0	1	0	8.08	1	6		2	0	0	0	0
31	2	2	2	14	0	1	8	10	0.5	0	2	2	0	4.35	59	1	0	0	0	155	55	22.8928	0	1	0	0	8.78	2	5		2	0	0	0	0
32	2	2	2	7	0	2	8	2	0.5	0	2	2	0	8.18	34	1	0	0	0	167	75	26.8923	0	0	0	0	6.08	1	1		2	0	0	0	0
34	2	2	1	4	1	3	2	2	0.5	0	2	2	0	2.43	83	1	0	0	2	158	51	20.4294	0	0	1	0	12.78	1	1		2	0	0	0	0
34	2	2	5	2	1	3	2	9	0.444444	0	2	2	0	4.71	22	1	0	0	0	160	49	19.1406	0	1	0	0	8.77	1	4		2	0	0	0	0
31	2	2	2	15	0	1	12	5	0.4	0	2	2	0	0.89	15	1	0	0	2	160	54	21.0938	0	0	1	0	7.55	2	2		2	0	0	0	0
31	2	2	2	7	1	2	6	5	0.4	0	2	2	0	0.95	19	1	0	0	0	168	55	19.487	0	0	0	1	7.48	2	2		2	0	0	0	0
34	2	2	4	7	1	1	12	10	0.9	1	1	2	0	4.24	82	1	0	0	0	167	50	17.9282	1	0	1	0	8.51	2	9	2		0	0	0	0
33	2	2	1	6	0	1	8	26	0.807692	1	1	2	0	3.44	25	1	0	0	2	158	45	18.026	0	0	1	0	8.75	1	21	2		0	0	0	0
32	2	2	1	13	0	1	12	10	0.8	1	1	2	0	4.27	17	1	0	0	2	163	56	21.0772	1	0	1	0	7.6	1	8	2		0	0	0	0
33	2	2	10	15	0	1	10	8	0.75	1	1	2	0	6.12	50	1	0	0	0	158	56	22.4323	1	0	1	0	7.56	2	6	2		0	0	0	0
31	2	2	3	8	1	1	10	7	0.714286	1	1	2	0	2.65	15	1	0	0	0	165	55	20.202	0	0	1	0	6.93	1	5	2		0	0	0	0
33	2	4	2	4	0	2	6	5	0.4	1	1	2	0	4.07	65	1	1	0	2	165	64	23.5078	0	0	1	1	5.53	1	2	2		0	0	0	0
32	2	2	9	3	1	4	4	1	1	0	1	2	0	4.24	44	1	0	0	2	155	54	22.4766	0	0	1	0	18.64	1	1		2	0	0	0	0
33	2	2	2	12	0	1	9	21	0.714286	0	1	2	0	4.25	125	1	1	0	2	155	48	19.9792	0	0	0	0	3.21	1	15		2	0	0	0	0
33	2	2	3	12	1	1	8	12	0.666667	0	1	2	0	4.25	15	1	0	0	2	153	50	21.3593	0	0	1	1	7.05	1	8		2	0	0	0	0
31	2	2	1	13	0	1	11	7	0.571429	0	1	2	0	4.84	23	1	0	0	2	150	55	24.4444	0	0	1	0	7.66	1	4		2	0	0	0	0
30	2	2	4	4	1	4	6	6	0.5	0	1	2	0	4.02	17	1	0	0	2	158	50	20.0288	1	0	0	0	3.76	1	3		2	0	0	0	0
32	2	2	1	13	0	3	9	10	0.9	1	2	1	0	4.59	14	1	0	0	0	164	60	22.3081	0	0	1	0	5.85	1	9	1		0	0	0	0
30	2	2	1	6	0	2	7	12	0.833333	1	2	1	0	6.42	14	1	0	1	0	165	65	23.8751	1	0	1	1	11.01	1	10		1	1	1	0	0
32	2	2	5	11	0	4	10	2	0.5	1	2	1	0	8.03	88	1	0	0	0	160	50	19.5312	0	1	0	0	4.73	1	1	1		0	0	0	0
31	2	2	1	8	0	1	12	11	1	0	2	1	0	3.85	26	1	0	0	2	165	65	23.8751	0	0	1	0	8.19	1	11		1	0	0	0	0
33	2	2	5	4	1	2	6	3	1	0	2	1	0	7.87	23	1	0	0	2	163	55	20.7008	0	0	1	0	6.63	1	3		1	0	0	0	0
34	2	2	4	11	0	1	11	2	1	0	2	1	0	3.87	20	1	0	0	0	166	45	16.3304	0	0	1	0	8.4	1	2		1	0	0	0	0
34	2	2	1	8	0	1	12	1	1	0	2	1	0	3.47	36	1	1	0	0	162	56	21.3382	0	0	1	0	7.02	1	1		1	1	1	0	0
31	2	2	3	17	0	1	10	1	1	0	2	1	0	2.65	14	1	0	0	2	158	61	24.4352	0	1	0	0	8.84	1	1		1	0	0	0	0
30	2	2	12	11	0	1	9	1	1	0	2	1	0	2.7	45	1	0	0	0	160	54	21.0938	0	0	1	0	8.08	1	1	1		0	0	0	0
32	2	2	1	11	0	2	7	1	1	0	2	1	0	2.84	18	1	1	0	0	163	46	17.3134	1	0	1	0	9.7	1	1		1	0	0	0	0
30	2	2	1	7	0	1	8	34	0.794118	0	2	1	0	6.2	37	1	0	0	2	162	58	22.1003	0	0	1	0	9.45	1	27	1		0	0	0	0
32	2	2	3	11	1	1	8	3	0.666667	0	2	1	0	4.13	20	1	0	0	2	170	65	22.4913	1	0	0	0	7.58	2	2		1	1	0	0	0
30	2	2	2	3	1	4	6	3	0.666667	0	2	1	0	1.4	52	1	0	0	0	156	45	18.4911	0	0	0	0	7.95	1	2		1	0	0	0	0
31	2	2	1	6	0	3	10	11	0.636364	0	2	1	0	5.72	19	1	0	0	2	163	50	18.8189	0	1	0	0	7.54	1	7		1	0	0	0	0
31	2	2	3	13	0	1	12	2	0.5	0	2	1	0	4.42	21	1	0	0	2	162	54	20.5761	1	0	1	0	8.51	1	1	1		0	0	0	0
31	2	2	2.5	17	0	1	11	2	0.5	0	2	1	0	4.88	64	1	0	0	0	164	51	18.9619	0	0	1	0	7.81	1	1	1		0	0	0	0
34	2	2	4	3	0	3	7	2	0.5	0	2	1	0	3.98	43	1	0	0	0	163	53	19.9481	0	0	1	0	7.57	1	1		1	0	0	0	0
31	2	2	1	12	0	1	11	3	0.333333	0	2	1	0	2.57	20	1	0	0	0	152	44	19.0443	0	0	1	0	6.34	1	1		1	1	0	0	0
32	2	2	3	4	0	3	10	3	0.333333	0	2	1	0	5.59	53	1	0	0	0	165	55	20.202	0	0	1	0	7	1	1		1	0	0	0	0
34	2	2	5	3	0	3	5	4	0.25	0	2	1	0	3.57	44	1	1	0	2	160	65	25.3906	0	0	0	0	5.77	1	1		1	0	0	0	0
31	2	3	1	13	0	1	12	1	1	1	1	1	0	4.09	25	1	0	0	0	161	54	20.8325	1	0	1	0	12.62	1	1	1		1	0	0	0
30	2	2	1	9	0	1	9	1	1	1	1	1	0	7.75	15	1	1	0	0	158	51	20.4294	0	1	0	0	11.08	1	1	1		0	0	0	0
31	2	2	1	2	1	3	3	1	1	1	1	1	0	1.4	35	1	0	0	2	157	48	19.4734	0	1	0	0	8.81	1	1	1		0	0	0	0
32	2	4	1	9	0	1	11	10	0.8	1	1	1	0	4.16	49	1	0	0	2	158	52	20.83	0	0	1	0	8.41	2	8	1		0	0	0	0
33	2	3	2	4	0	1	10	9	0.777778	1	1	1	0	4.07	26	1	1	0	2	166	61	22.1367	0	0	1	1	8.02	1	7	1		0	0	0	0
30	2	2	2	6	1	2	15	25	0.68	1	1	1	0	3.94	31	1	0	0	0	165	75	27.5482	0	0	1	0	7.67	1	17	1		1	1	0	0
30	2	2	1	8	0	1	11	29	0.586207	1	1	1	0	4.34	22	1	0	0	0	154	43	18.1312	0	1	0	0	7.19	1	17	1		0	0	0	0
31	2	2	2	5	0	1	11	9	0.444444	1	1	1	0	3.88	5	1	1	0	0	163	52	19.5717	1	0	1	0	6.78	1	4	1		0	0	0	0
34	2	2	1	6	0	1	10	8	1	0	1	1	0	4.31	53	1	1	0	0	163	55	20.7008	0	0	1	0	12.79	1	8		1	0	0	0	0
32	2	2	2	2	0	4	7	1	1	0	1	1	0	6.74	25	1	0	0	0	158	59	23.634	0	0	0	0	9.46	1	1		1	0	0	0	0
33	2	2	14	4	0	4	6	2	0.5	0	1	1	0	3.77	19	1	0	0	2	165	53	19.4674	0	0	1	0	5.92	1	1		1	0	0	0	0
31	2	2	3	10	0	1	11	7	0.428571	0	1	1	0	4.67	23	1	0	0	0	160	58	22.6562	0	0	1	0	5.86	1	3		1	0	0	0	0
31	2	2	8	4	0	3	9	3	0.333333	0	1	1	0	4.75	35	1	0	0	0	155	49	20.3954	1	0	1	0	8.84	1	1		1	0	0	0	0
35	3	3	4	3	0	1	11	3	1	1	2	2	1	5.91	23	1	0	0	2	158	54	21.6311	2	0	0	0	7.27	1	3	2		1	0	0	0
35	3	2	3	12	0	1	10	2	1	1	2	2	1	4.25	40	1	1	0	2	159	50	19.7777	0	0	1	0	7.05	1	2	2		1	0	0	0
42	3	2	1	3	0	3	6	9	0.777778	1	2	2	1	7.43	35	1	0	0	2	163	57	21.4536	0	0	0	0	10.22	1	7		2	1	0	0	0
35	3	2	3	6	0	1	9	15	0.333333	1	2	2	1	7.3	20	1	0	1	2	162	60	22.8624	0	0	1	0	7.45	1	5	2		1	0	0	0
38	3	2	3	4	0	4	7	7	1	0	2	2	1	3.49	74	1	0	0	2	164	66	24.539	0	0	1	0	8.52	2	7		2	1	0	0	0
41	3	2	6	10	0	1	10	5	1	0	2	2	1	12.16	11	1	0	0	2	160	52	20.3125	2	0	1	0	8.06	2	5		2	1	0	0	0
36	3	2	3	4	0	2	10	4	1	0	2	2	1	1.4	35	1	0	0	1	160	55	21.4844	0	0	1	0	5.05	1	4		2	1	0	0	0
46	3	3	2	3	0	3	4	2	1	0	2	2	1	6.7	61	1	0	0	0	160	59	23.0469	0	0	1	1	8.35	1	2		2	1	0	0	0
39	3	2	2	5	0	2	8	1	1	0	2	2	1	3.08	37	1	0	0	1	158	53	21.2306	0	1	0	0	8.66	1	1		2	1	0	0	0
39	3	2	2	3	1	3	4	1	1	0	2	2	1	2.64	60	1	0	0	0	161	51	19.6752	1	0	1	0	5.09	1	1		2	1	0	0	0
35	3	2	7	6	0	2	10	10	0.9	0	2	2	1	6.37	47	1	0	1	1	160	62	24.2188	0	0	1	0	7.36	1	9		2	1	0	0	0
35	3	2	1.5	13	0	1	8	19	0.894737	0	2	2	1	5.51	35	1	0	0	2	155	46	19.1467	0	0	0	0	7.25	1	17		2	1	0	0	0
40	3	3	1	11	0	1	12	9	0.888889	0	2	2	1	3.49	28	1	0	0	2	158	52	20.83	0	1	0	0	9.56	1	8		2	1	0	0	0
42	3	2	4	8	0	2	6	8	0.875	0	2	2	1	0.8	29	1	0	0	1	168	58	20.5499	0	0	1	0	8.78	2	7		2	1	0	0	0
35	3	2	2	9	0	1	13	9	0.777778	0	2	2	1	0.75	45	1	0	0	2	160	55	21.4844	0	0	1	0	6.25	1	7		2	1	0	0	0
37	3	2	5	3	0	3	2	9	0.777778	0	2	2	1	3.6	45	1	0	0	1	163	57	21.4536	0	0	1	0	8.01	1	7		2	1	0	0	0
38	3	2	7	12	0	4	10	8	0.75	0	2	2	1	9.33	66	1	0	0	2	156	43	17.6693	0	0	1	0	6.01	1	6		2	1	0	0	0
37	3	2	4	9	0	1	8	8	0.75	0	2	2	1	4.2	22	1	0	1	2	167	52	18.6453	0	0	1	0	9.97	1	6		2	1	0	0	0
35	3	2	1	14	0	1	9	11	0.727273	0	2	2	1	0.82	25	1	0	0	2	160	60	23.4375	0	0	1	0	6.78	1	8		2	1	0	0	0
38	3	2	1	11	0	1	11	13	0.692308	0	2	2	1	3.66	21	1	0	0	2	150	46	20.4444	0	0	1	0	5.34	1	9		2	1	0	0	0
35	3	2	3	8	1	1	11	29	0.689655	0	2	2	1	2.64	31	1	0	0	0	155	58	24.1415	1	0	1	0	3.2	1	20		2	1	0	0	0
37	3	2	2	5	0	2	8	12	0.666667	0	2	2	1	16.44	92	1	0	0	2	160	47	18.3594	1	0	1	0	8.18	2	8		2	1	0	0	0
37	3	2	3	4	0	3	9	3	0.666667	0	2	2	1	11.77	21	1	0	1	1	160	46	17.9688	0	0	1	0	4.72	1	2		2	1	0	0	0
40	3	2	4	3	0	3	2	11	0.636364	0	2	2	1	2.34	35	1	0	0	2	163	58	21.83	1	0	1	0	12.35	1	7		2	1	0	0	0
35	3	2	3	13	0	1	11	7	0.571429	0	2	2	1	6.09	16	1	0	0	2	155	45	18.7305	1	0	1	0	7.09	1	4		2	1	0	0	0
39	3	2	1.5	10	1	1	8	15	0.533333	0	2	2	1	4.37	28	1	0	0	2	153	65	27.7671	0	1	0	0	7.52	1	8		2	1	0	0	0
36	3	2	11	12	1	1	11	8	0.5	0	2	2	1	10.78	30	1	0	0	0	162	47	17.9089	0	0	0	0	6.18	2	4		2	1	0	0	0
37	3	2	4	14	0	1	11	4	0.5	0	2	2	1	6.36	35	1	0	0	2	156	50	20.5457	0	0	1	0	6.45	2	2		2	1	0	0	0
45	3	2	6	10	0	1	8	17	0.470588	0	2	2	1	4.43	11	1	0	0	2	160	55	21.4844	0	0	1	0	8.61	1	8		2	1	0	0	0
35	3	2	7	4	0	1	10	11	0.454545	0	2	2	1	4.11	26	1	1	0	2	152	54	23.3726	0	0	1	0	7.54	1	5		2	1	0	0	0
36	3	2	11	3	1	2	8	5	0.4	0	2	2	1	3.97	28	1	0	0	2	160	50	19.5312	0	0	1	0	7.6	1	2		2	1	0	0	0
35	3	2	1	4	0	4	10	10	0.3	0	2	2	1	2.65	45	1	0	1	1	160	53	20.7031	0	0	1	0	9.49	1	3		2	1	0	0	0
36	3	2	1	10	0	1	9	1	1	1	1	2	1	4.75	43	1	0	1	0	155	45	18.7305	0	0	1	0	10.4	2	1	2		1	0	0	0
36	3	2	5	4	0	3	3	8	0.75	1	1	2	1	4.21	159	1	0	0	2	164	50	18.5901	0	0	1	0	7.9	1	6	2		1	0	0	0
36	3	2	3	10	1	1	14	11	0.454545	1	1	2	1	3.91	11	1	0	0	2	151	50	21.9289	0	0	0	0	6.89	1	5	2		1	0	0	0
41	3	2	1	3	0	2	7	3	1	0	1	2	1	4.86	35	1	0	1	1	156	50	20.5457	1	0	1	0	7.27	1	3		2	1	0	0	0
36	3	2	10	4	0	3	5	2	1	0	1	2	1	6.26	19	1	0	0	0	160	51	19.9219	0	0	1	0	10.2	1	2		2	1	0	0	0
43	3	2	1	10	0	4	8	4	0.75	0	1	2	1	6.34	47	1	0	0	0	158	47	18.8271	0	0	1	0	7.31	1	3		2	1	0	0	0
35	3	2	6	4	0	3	4	7	0.714286	0	1	2	1	4.35	62	1	0	0	0	160	53	20.7031	0	0	1	0	4.79	1	5		2	1	0	0	0
38	3	3	3	3	0	3	6	6	0.666667	0	1	2	1	6.2	53	1	0	0	2	163	58	21.83	0	0	1	0	6.06	1	4		2	1	0	0	0
38	3	2	15	4	0	3	4	6	0.666667	0	1	2	1	4.33	52	1	0	0	1	160	55	21.4844	0	1	1	0	5.18	1	4		2	1	0	0	0
36	3	2	6	4	0	2	7	7	0.571429	0	1	2	1	3.81	16	1	0	1	2	159	56	22.151	1	0	1	0	6.53	1	4		2	1	0	0	0
35	3	2	8	7	1	2	10	9	0.333333	0	1	2	1	3.88	26	1	0	0	0	163	52	19.5717	0	0	1	0	5.81	1	3		2	1	0	0	0
35	3	2	3	4	0	1	12	22	0.227273	0	1	2	1	2.49	27	1	0	0	2	154	56	23.6128	0	0	0	0	7.93	2	5		2	1	0	0	0
41	3	2	1	8	0	4	10	3	1	1	2	1	1	2.23	110.7	1	0	0	1	160	47	18.3594	1	0	1	0	10.58	1	3		1	1	0	0	0
36	3	2	9	2	0	3	5	12	0.916667	1	2	1	1	4.23	18	1	0	0	2	164	51	18.9619	0	0	1	0	4.24	1	11	1		1	0	0	0
46	3	2	9	6	0	2	9	19	0.684211	1	2	1	1	4.48	27	1	1	0	2	153	50	21.3593	0	0	1	0	8.28	2	13	1		1	0	0	0
38	3	2	2	9	0	2	8	6	0.666667	1	2	1	1	16.39	48	1	0	0	1	158	54	21.6311	0	0	1	0	8.35	1	4	1		1	0	0	0
44	3	2	4	3	0	4	8	10	0.6	1	2	1	1	0.9	35	1	0	0	0	165	58	21.3039	1	0	1	0	8.17	1	6	1		1	0	0	0
35	3	2	4	3	1	3	6	2	0.5	1	2	1	1	2.66	28	1	0	0	1	163	65	24.4646	0	0	1	0	7.94	1	1		1	1	0	0	0
38	3	2	10	11	0	1	9	3	1	0	2	1	1	4.75	55	1	0	0	2	163	54	20.3244	0	0	1	0	6.67	2	3	1		1	0	0	0
35	3	2	12	3	0	2	7	2	1	0	2	1	1	2.72	5	1	0	0	0	161	62	23.9188	0	0	1	1	8.43	1	2		1	1	0	0	0
37	3	2	1	11	1	1	13	1	1	0	2	1	1	4.24	19	1	0	0	2	158	53	21.2306	0	0	1	0	9.4	1	1		1	1	0	0	0
38	3	2	1	4	0	4	8	20	0.85	0	2	1	1	0.88	4.9	1	0	0	0	164	54	20.0773	0	0	1	0	12.83	1	17		1	1	0	0	0
42	3	2	4	15	0	1	10	3	0.666667	0	2	1	1	3.5	51	1	0	0	0	158	48	19.2277	0	0	1	0	6.7	1	2		1	1	0	0	0
36	3	2	16	17	1	1	9	5	0.6	0	2	1	1	2.38	18	1	0	0	0	161	65	25.0762	0	0	1	0	8.45	1	3		1	1	0	0	0
38	3	2	2	11	0	1	11	2	0.5	0	2	1	1	4	26	1	0	0	0	163	50	18.8189	0	0	0	0	6.23	1	1		1	1	0	0	0
39	3	2	6	4	0	3	3	2	0.5	0	2	1	1	4.04	29	1	0	0	0	160	65	25.3906	1	0	1	0	7.81	1	1		1	1	0	0	0
41	3	3	8	9	0	1	8	5	0.4	0	2	1	1	3.87	14	1	0	0	0	160	55	21.4844	0	0	1	0	8.56	1	2		1	1	0	0	0
37	3	2	6	6	0	2	8	3	0.333333	0	2	1	1	4.12	24	1	1	0	0	158	52	20.83	0	0	1	0	7.88	1	1		1	1	0	0	0
39	3	2	6	2	0	4	6	1	1	1	1	1	1	4.38	23	1	0	0	0	155	51	21.2279	0	1	0	0	20.34	2	1	1		1	0	0	0
38	3	2	5	11	0	1	10	23	0.913043	1	1	1	1	6.81	35	1	1	0	2	152	44	19.0443	1	0	1	0	5.69	1	21	1		1	0	0	0
35	3	2	1	6	0	1	10	3	0.333333	1	1	1	1	2.96	43	1	0	1	2	160	50	19.5312	0	0	0	0	8.24	1	1		1	1	0	0	0
42	3	2	1	11	1	1	9	1	1	0	1	1	1	6.14	16	1	0	0	1	158	51	20.4294	0	0	1	0	8.7	1	1		1	1	0	0	0
42	3	2	1.5	8	0	4	6	1	1	0	1	1	1	3.66	48	1	0	0	1	152	42	18.1787	0	0	1	0	11.25	2	1		1	1	0	0	0
41	3	2	1	6	0	1	10	6	0.666667	0	1	1	1	2.85	58	1	0	0	0	162	61	23.2434	0	0	0	0	8.03	1	4		1	1	0	0	0
37	3	2	8	13	0	1	12	2	1	1	2	2	0	1.15	38	1	0	0	2	143	43	21.0279	0	0	1	1	6.55	1	2	2		1	1	0	0
37	3	2	2	13	0	2	10	2	1	1	2	2	0	6.2	58	1	0	0	2	167	65	23.3067	0	0	1	0	7.3	2	2	2		1	1	0	0
35	3	2	15	7	0	2	9	2	1	1	2	2	0	3	8	1	0	0	0	165	56	20.5693	1	0	1	0	6.11	1	2	2		0	0	0	0
41	3	2	1	4	0	3	4	14	0.857143	1	2	2	0	2.64	34	1	0	0	0	157	48	19.4734	1	0	1	0	5.64	1	12	2		0	0	0	0
35	3	2	2	3	0	1	8	7	0.857143	1	2	2	0	4.11	15	1	0	0	2	160	55	21.4844	0	0	1	0	9.5	1	6	2		1	1	0	0
35	3	2	11	11	0	1	11	6	0.833333	1	2	2	0	0.8	20	1	0	0	0	160	52	20.3125	0	0	1	0	7.4	1	5	2		0	0	0	0
35	3	2	2	12	0	2	9	20	0.8	1	2	2	0	2.77	64	1	0	0	2	166	58	21.048	0	0	0	0	11.15	2	16	2		1	1	0	0
39	3	2	2	11	0	1	10	14	0.785714	1	2	2	0	4.74	20	1	0	0	0	168	55	19.487	0	0	0	0	4.11	1	11	2		0	0	0	0
37	3	2	10	3	0	3	8	9	0.666667	1	2	2	0	31.27	12	1	0	0	2	158	58	23.2335	0	0	1	0	8.18	1	6		2	0	0	0	0
35	3	2	3	4	1	3	3	8	0.625	1	2	2	0	6.7	41	1	0	0	0	163	52	19.5717	0	0	1	1	4.4	1	5	2		1	1	0	0
39	3	2	18	21	1	1	11	2	1	0	2	2	0	3.73	40	1	0	0	0	155	49	20.3954	0	0	1	0	5.2	2	2		2	0	0	0	0
39	3	2	4	8	0	1	10	2	1	0	2	2	0	4.18	75	1	0	0	0	163	52	19.5717	0	0	1	0	8.46	1	2		2	0	0	0	0
40	3	2	8	12	0	1	8	2	1	0	2	2	0	2.26	64	1	0	0	0	157	49	19.8791	0	0	1	0	6.4	1	2		2	0	0	0	0
35	3	2	3	3	1	4	7	2	1	0	2	2	0	3	29	1	0	0	0	158	48	19.2277	0	0	1	0	6.92	1	2		2	0	0	0	0
41	3	2	7	14	0	1	11	1	1	0	2	2	0	1.37	7	1	0	0	2	160	55	21.4844	1	0	1	0	7.54	2	1		2	0	0	0	0
39	3	2	2	7	1	1	10	1	1	0	2	2	0	5.89	19	1	0	0	2	155	54	22.4766	1	1	0	0	6.43	1	1		2	0	0	0	0
39	3	2	1	12	0	1	9	1	1	0	2	2	0	4.57	34	1	0	0	2	155	45	18.7305	0	0	1	0	14.08	1	1		2	0	0	0	0
44	3	2	4	6	0	2	8	1	1	0	2	2	0	4.51	86	1	1	0	2	163	48	18.0662	0	0	1	0	6.08	1	1		3	0	0	0	0
41	3	2	3	4	0	3	5	1	1	0	2	2	0	6.28	44	1	1	0	0	165	53	19.4674	1	0	1	0	8.14	2	1		2	0	0	0	0
35	3	2	2	3	0	3	8	9	0.888889	0	2	2	0	2.31	184	1	0	1	2	162	55	20.9572	0	0	0	0	6.52	1	8		2	0	0	0	0
38	3	2	1	9	0	1	9	24	0.875	0	2	2	0	6.43	52	1	0	1	0	161	60	23.1473	0	0	1	0	8.42	1	21		2	0	0	0	0
38	3	2	1	13	0	1	11	14	0.857143	0	2	2	0	4.03	37	1	1	0	0	158	50	20.0288	0	0	1	0	7.73	1	12		2	0	0	0	0
39	3	2	1	3	0	3	4	7	0.857143	0	2	2	0	2.93	27	1	0	0	0	160	53	20.7031	1	0	1	0	7.19	1	6		2	0	0	0	0
40	3	2	2	4	0	1	10	6	0.833333	0	2	2	0	4.71	32	1	0	0	0	160	50	19.5312	0	0	1	0	13.18	1	5		2	0	0	0	0
39	3	2	1	3	0	4	8	15	0.8	0	2	2	0	2.31	27	1	0	1	2	164	63	23.4236	0	0	1	0	6.71	2	12		2	0	0	0	0
38	3	2	1	9	1	1	10	5	0.8	0	2	2	0	2.72	27	1	0	0	0	152	48	20.7756	2	0	0	0	8.67	1	4		2	1	1	0	0
35	3	2	3	11	0	2	10	5	0.8	0	2	2	0	7.56	32	1	0	0	0	160	52	20.3125	1	0	1	0	7.7	1	4		2	0	0	0	0
38	3	3	2	4	1	3	3	5	0.8	0	2	2	0	5.79	24	1	0	0	0	169	58	20.3074	0	0	1	0	9.17	1	4	2		0	0	0	0
38	3	2	1	11	0	1	9	9	0.777778	0	2	2	0	5.7	28	1	0	0	0	153	48	20.5049	1	1	0	0	7.16	1	7		2	0	0	0	0
35	3	3	7	3	0	2	7	4	0.75	0	2	2	0	4.83	50	1	0	0	0	163	63	23.7118	1	0	1	0	11.07	1	3		2	0	0	0	0
37	3	2	2	3	0	2	6	6	0.666667	0	2	2	0	2.2	14	1	0	0	2	160	60	23.4375	0	0	0	0	12.71	1	4		2	0	0	0	0
35	3	2	2	11	1	1	12	3	0.666667	0	2	2	0	3.83	14	1	0	0	0	162	51	19.433	1	1	0	0	7.42	1	2		2	0	0	0	0
38	3	2	4	12	0	1	11	3	0.666667	0	2	2	0	4.24	109	1	0	1	2	158	48	19.2277	0	0	1	0	6.32	2	2		2	0	0	0	0
36	3	2	1	18	0	1	12	5	0.6	0	2	2	0	2.21	58.72	1	0	0	2	158	55	22.0317	0	0	1	0	8.41	1	3		2	1	1	0	0
36	3	3	3	16	0	1	10	13	0.538462	0	2	2	0	4.09	14	1	0	0	0	158	51	20.4294	0	0	1	0	8.16	1	7		2	0	0	0	0
41	3	2	1	4	0	4	3	16	0.5	0	2	2	0	0.88	59	1	1	0	0	155	50	20.8117	0	0	1	0	4	1	8		2	0	0	0	0
35	3	2	3	10	1	1	12	12	0.5	0	2	2	0	6.49	15	1	0	0	2	156	53	21.7784	0	0	1	0	6.61	1	6	2		0	0	0	0
38	3	2	2	13	1	1	12	8	0.5	0	2	2	0	2.7	48	1	0	0	0	158	60	24.0346	0	0	1	0	7.23	1	4	2		1	0	0	0
35	3	2	1	7	0	2	9	8	0.5	0	2	2	0	2.6	38	1	0	0	2	160	58	22.6562	0	0	1	0	8.05	1	4		2	0	0	0	0
48	3	2	10	12	0	2	8	2	0.5	0	2	2	0	7.31	28	1	1	0	2	158	61	24.4352	1	0	1	0	5.84	1	1		2	0	0	0	0
38	3	2	4	4	0	1	9	4	1	1	1	2	0	4.24	40	1	0	0	0	164	55	20.4491	1	1	0	0	8.3	1	4	2		0	0	0	0
37	3	2	10	4	1	4	8	1	1	1	1	2	0	3.61	12.53	1	0	0	0	160	50	19.5312	0	0	1	0	8.6	1	1	2		0	0	0	0
36	3	3	3	10	0	1	12	11	0.818182	1	1	2	0	1.27	44	1	0	0	0	158	50	20.0288	0	0	1	0	8.6	2	9	2		0	0	0	0
36	3	2	8	9	0	1	13	12	0.75	1	1	2	0	4.09	53	1	0	0	0	158	50	20.0288	0	0	1	0	5.37	1	9	2		0	0	0	0
36	3	2	1	15	0	1	12	15	0.466667	1	1	2	0	2.7	27	1	0	1	0	160	54	21.0938	0	0	1	0	7.21	1	7	2		0	0	0	0
36	3	2	3	8	0	1	13	4	1	0	1	2	0	3.47	133	1	0	0	0	162	54	20.5761	0	0	1	0	5.96	1	4		3	0	0	0	0
35	3	2	3	14	0	1	10	4	1	0	1	2	0	6.43	37	1	0	0	2	163	53	19.9481	1	0	1	0	9.84	1	4		2	0	0	0	0
37	3	2	2.5	12	0	1	10	1	1	0	1	2	0	4.23	24	1	0	0	2	162	50	19.052	0	0	1	0	19.48	2	1		3	0	0	0	0
42	3	2	1	2	0	3	7	20	0.75	0	1	2	0	4.51	39	1	0	0	2	152	50	21.6413	0	0	1	0	6.24	2	15		2	0	0	0	0
38	3	2	1	12	1	1	10	12	0.5	0	1	2	0	1.15	40	1	0	0	2	160	48	18.75	1	0	1	0	7.07	1	6		2	0	0	0	0
35	3	2	1	3	0	3	8	4	0.5	0	1	2	0	4.31	21	1	0	0	0	160	49	19.1406	0	0	1	0	7.9	1	2		2	1	0	0	0
40	3	2	1	4	0	3	3	1	1	1	2	1	0	13.41	54	1	0	0	2	155	59	24.5578	0	0	1	0	8.05	1	1		1	0	0	0	0
42	3	2	1	10	0	1	11	4	0.75	1	2	1	0	0.95	28	1	0	0	0	160	49	19.1406	0	1	1	0	7.54	1	3	1		0	0	0	0
37	3	2	4	14	0	1	9	2	0.5	1	2	1	0	3.57	21	1	0	0	0	153	56	23.9224	0	0	1	0	7.58	1	1	1		0	0	0	0
35	3	2	1	7	0	1	9	24	0.416667	1	2	1	0	1.27	175	1	0	0	2	150	56	24.8889	0	0	1	0	5.63	2	10	1		0	0	0	0
38	3	2	1	12	0	1	10	15	0.333333	1	2	1	0	6.1	17	1	0	0	2	155	50	20.8117	0	0	1	0	5.39	1	5		1	0	0	0	0
36	3	2	3	13	0	1	11	4	0.25	1	2	1	0	6.78	33	1	1	0	2	163	59	22.2063	0	0	0	1	7	1	1	1		1	1	0	0
40	3	3	10	5	0	4	8	2	1	0	2	1	0	4.63	86	1	1	0	2	170	49	16.955	0	0	0	0	6.27	2	2		1	0	0	0	0
35	3	2	3	9	0	1	11	1	1	0	2	1	0	2.34	29	1	0	0	2	160	48	18.75	0	0	1	0	9.42	2	1		1	0	0	0	0
42	3	2	3	13	0	1	10	1	1	0	2	1	0	3.97	68	1	0	0	2	168	56	19.8413	0	0	1	0	8.45	1	1		1	0	0	0	0
39	3	2	7	10	0	1	10	1	1	0	2	1	0	6.43	55	1	0	0	0	160	51	19.9219	0	0	0	0	7.62	1	1		1	0	0	0	0
40	3	2	3	5	1	1	9	1	1	0	2	1	0	1.2	19	1	0	0	0	168	50	17.7154	1	0	0	0	8.27	1	1		1	0	0	0	0
43	3	3	2	11	1	2	7	1	1	0	2	1	0	4.2	19	1	0	0	0	163	60	22.5827	0	0	0	0	4.76	1	1		1	0	0	0	0
38	3	2	5	2	0	3	7	1	1	0	2	1	0	5.05	22	1	0	0	0	158	58	23.2335	1	0	0	1	8.07	2	1		1	0	0	0	0
36	3	2	3	5	0	1	10	6	0.833333	0	2	1	0	6.11	22	1	0	1	2	157	54	21.9076	1	1	0	0	8.55	1	5		1	0	0	0	0
35	3	2	3	14	1	1	11	12	0.75	0	2	1	0	6.11	30	1	0	0	2	161	52	20.061	0	0	1	0	7.9	1	9		1	0	0	0	0
42	3	2	5	7	0	1	9	4	0.75	0	2	1	0	2.23	30	1	0	1	0	162	61	23.2434	0	0	1	0	8.35	2	3		1	0	0	0	0
35	3	2	4	4	1	2	8	7	0.714286	0	2	1	0	3.85	16	1	0	0	0	153	48	20.5049	1	1	1	1	8.92	2	5		1	0	0	0	0
41	3	2	1	9	0	1	9	9	0.666667	0	2	1	0	1.2	18	1	0	0	0	160	54	21.0938	0	0	1	0	8.11	1	6		1	1	1	0	0
38	3	2	3	10	0	3	6	9	0.666667	0	2	1	0	3.88	96.83	1	1	0	0	163	50	18.8189	0	0	1	0	8.07	1	6		1	1	1	0	0
35	3	2	3	4	0	3	4	6	0.5	0	2	1	0	3.98	43	1	0	0	0	158	59	23.634	1	0	0	0	7.37	1	3		1	0	0	0	0
40	3	2	5	11	1	1	8	2	0.5	0	2	1	0	3.97	19	1	0	0	0	155	48	19.9792	1	1	0	0	8.43	1	1		1	0	0	0	0
35	3	2	10	14	0	1	11	3	0.333333	0	2	1	0	6.34	19	1	0	0	2	157	46	18.662	0	0	1	0	10.63	2	1		1	0	0	0	0
37	3	2	3	4	1	3	8	1	1	1	1	1	0	17.78	73	1	0	0	0	167	48	17.2111	0	0	1	0	6.94	1	1	1		0	0	0	0
35	3	2	1	10	0	1	10	9	0.777778	1	1	1	0	3.1	32	1	0	0	0	165	55	20.202	0	0	1	0	9.35	2	7	1		0	0	0	0
35	3	3	8	11	0	1	8	9	0.666667	1	1	1	0	3.6	26	1	1	0	0	152	48	20.7756	0	1	1	0	6.75	1	6	1		0	0	0	0
38	3	2	10	12	0	1	10	26	0.653846	1	1	1	0	2.67	41	1	1	0	0	158	45	18.026	0	0	1	0	7.3	1	17	1		0	0	0	0
37	3	2	6	13	0	1	9	2	0.5	1	1	1	0	4.99	47	1	0	0	0	160	49	19.1406	2	0	1	0	8.18	1	1		1	0	0	0	0
35	3	2	2	7	1	1	9	3	0.333333	1	1	1	0	3.97	19	1	0	0	2	160	50	19.5312	0	0	0	0	12.53	1	1	1		0	0	0	0
39	3	2	2	9	0	1	11	2	1	0	1	1	0	4.58	32	1	0	1	0	158	55	22.0317	0	0	1	0	8.8	1	2		1	0	0	0	0

## Sheet: IUP group
maternal age	age classification (1: < 30; 2: 30 to < 35; 3: ≥ 35)	NO.of previous EP	years of infertility	AFC	Male factor(0-NO; 1-YES)	Stimulation protocol (1-Long protocol;2-Short protocol;3-Micro-stimulation protocol;4-Others)	Duration of stimulation (d)	No. of oocytes retrieved	normal fertilization rate (2pn/no. of ooccyte retreived)	stage of ET(0,cleavage;1,blastocyst)	Type of embryo transfer(1,fresh;2,frozen-thawed)	No. of ET	live birth(0-NO;1-YES)	Basal LH	Basal E2	Tubal factor (0-NO; 1-YES)	Ovulatory disorder(0-NO; 1-YES)	Endometriosis(0-NO; 1-YES)	Parity	height(cm)	weight (kg)	BMI	PID (0-no,1-yes)	tubal factor (0-no,1-yes)	hydrosalpinx (0-no,1-yes)	FSH	fertilization method (1:IVF; 2:ICSI)	2pn	No. of blastocyst transferred	No. of cleavage transferred	clinical pregnancy (0-NO;1-YES)	miscarriage(0-NO;1-YES)	ectopic pregnancy(0-NO;1-YES)	ectopic pregnancy(0-NO;1-YES)
26	1	0	10	5	0	4	7	20	0.35	1	2	2	0	2.96	54	0	0	1	1	162	54	20.5761	0	0	0	5.3	2	7	2		0	0	0	0
29	1	0	1	5	1	3	7	14	0.642857	1	1	1	0	5.52	30	0	0	0	0	168	67	23.7387	0	1	0	8.63	2	9	1		1	1	0	0
32	2	0	11	11	0	1	11	11	0.363636	1	1	1	1	4.8	22	1	0	0	0	168	50	17.7154	0	1	0	6.88	1	4	1		1	0	0	0
30	2	0	1	6	0	1	7	12	0.666667	0	2	1	1	4.22	27	1	0	0	0	160	52	20.3125	1	1	0	11.51	1	8		1	1	0	0	0
38	3	0	3	6	0	2	9	5	1	1	1	2	1	2.24	22	1	0	0	0	158	62	24.8358	0	1	0	4.72	1	5	2		1	0	0	0
43	3	0	8	6	0	1	10	3	0.666667	1	1	2	0	2.56	66	1	0	0	0	160	50	19.5312	0	1	0	7.07	1	2	2		0	0	0	0
31	2	0	1	6	1	2	8	2	1	1	1	1	0	4.09	12	0	0	0	0	165	54	19.8347	0	0	0	7.07	2	2	1		0	0	0	0
31	2	0	3	14	0	1	11	16	0.25	1	1	2	1	3.73	13	1	0	0	1	163	45	16.937	0	0	0	6.79	1	4	2		1	0	0	0
34	2	0	1.5	5	0	1	11	10	0.9	1	2	1	0	2.95	74	1	0	0	0	158	53	21.2306	0	0	0	8.64	1	9	1		0	0	0	0
31	2	0	1	7	0	2	10	11	0.818182	0	2	1	0	6.44	42	1	0	0	0	158	48	19.2277	0	1	0	7	1	9		1	0	0	0	0
48	3	0	5	6	0	2	7	6	0.333333	1	1	1	0	3.55	13	1	0	0	0	165	53	19.4674	0	1	0	5.55	1	2	1		0	0	0	0
29	1	0	2	5	0	1	4	21	0.809524	1	1	2	0	4.13	30	0	0	1	0	158	50	20.0288	0	0	1	5.2	1	17	2		0	0	0	0
42	3	0	3	6	0	2	8	4	1	0	2	2	1	9.02	35	1	0	0	0	160	54	21.0938	0	1	0	9.65	1	4		2	1	0	0	0
42	3	0	5	5	0	3	4	34	0.647059	1	2	2	0	2.59	24	1	0	0	0	164	65	24.1672	0	1	0	7	1	22	2		0	0	0	0
30	2	0	1.5	6	0	4	3	16	0.5	1	1	1	1	2.11	59	1	0	0	0	155	58	24.1415	0	0	0	8.51	2	8	1		1	0	0	0
26	1	0	3	6	1	3	6	9	0.666667	0	1	1	1	2.52	29	1	0	0	0	161	53	20.4467	0	0	0	6.97	1	6		1	1	0	0	0
28	1	0	1	6	0	3	5	8	0.75	1	2	2	0	3.46	14	0	1	0	0	163	60	22.5827	0	1	0	8.09	1	6	2		0	0	0	0
42	3	0	1	19	0	1	9	13	0.615385	0	1	1	1	3.77	51	0	1	0	0	155	58	24.1415	0	1	0	8.51	1	8		1	1	0	0	0
35	3	0	3	11	0	1	12	1	1	0	2	1	0	7.19	18	0	0	0	1	156	50	20.5457	0	1	0	6.88	2	1		1	0	0	0	0
31	2	0	9	5	0	3	5	4	0.75	0	2	2	1	4.57	35	1	0	0	0	165	65	23.8751	0	0	0	7.7	1	3		2	1	0	0	0
30	2	0	6	6	0	3	6	19	0.736842	0	1	2	0	4.26	24	0	0	0	0	161	51	19.6752	1	1	0	5.51	1	14		2	0	0	1	1(tubal)
35	3	0	4	6	0	1	7	14	0.5	1	1	1	1	5.85	160	0	0	1	0	162	64	24.3865	0	0	0	8.26	2	7	1		1	0	0	0
37	3	0	1	8	0	1	8	24	0.75	0	2	2	0	3.57	32	1	0	0	0	165	65	23.8751	0	1	0	10.46	1	18		3	0	0	0	0
27	1	0	3	5	0	1	7	17	0.529412	1	1	1	0	3.9	26	1	0	0	0	162	66	25.1486	1	1	0	4.76	2	9	1		0	0	0	0
31	2	0	11	6	0	3	6	15	0.533333	1	2	2	1	2.5	26	1	0	0	1	163	60	22.5827	0	1	0	11.66	1	8	2		1	0	0	0
29	1	0	6	10	1	1	11	7	0.857143	0	1	1	1	29.42	133	1	0	0	0	150	48	21.3333	0	1	0	12.8	1	6		1	1	0	0	0
24	1	0	4	13	0	1	12	7	0.714286	0	2	2	1	5.78	18	0	0	0	1	152	52	22.5069	1	0	0	6.66	1	5		2	1	0	0	0
31	2	0	2	4	1	1	6	16	0.625	0	2	2	0	2.8	49	0	0	0	1	163	51	19.1953	0	1	0	10.02	2	10		2	0	0	0	0
38	3	0	8	4	1	1	7	2	1	1	1	1	1	2.97	114	0	0	0	0	155	53	22.0604	1	1	0	9.41	1	2	1		1	0	0	0
34	2	0	4	7	0	1	7	21	0.857143	0	1	2	1	4.34	26	0	0	1	0	156	50	20.5457	0	0	0	4.37	1	18		3	1	0	0	0
31	2	0	1	5	0	1	8	3	0.666667	1	1	1	1	3.64	89	1	0	0	0	159	72	28.4799	0	0	0	7.42	2	2	1		1	0	0	0
27	1	0	1	6	0	1	11	9	0.777778	0	2	2	0	5.52	44	1	0	0	0	161	56	21.6041	0	1	0	4.9	1	7		2	0	0	0	0
26	1	0	1	5	1	3	4	24	0.5	0	2	2	0	5.87	25	0	0	0	0	156	50	20.5457	0	1	0	7.54	1	12		2	0	0	0	0
31	2	0	1	6	0	3	3	5	0.6	0	2	2	1	5.93	34	0	1	0	0	163	50	18.8189	0	1	0	6.74	1	3		2	1	0	0	0
24	1	0	8	12	0	1	12	16	0.625	1	1	2	0	3.27	16	1	0	0	0	165	57	20.9366	0	1	0	8.34	1	10	2		0	0	0	0
30	2	0	1	7	0	2	8	4	1	0	2	2	0	5.92	63	1	0	0	0	158	58	23.2335	0	0	0	1.45	1	4		2	0	0	0	0
30	2	0	3	8	0	2	7	19	0.736842	1	1	2	1	3.07	24	1	0	0	0	160	43	16.7969	0	1	0	5.05	2	14	2		1	0	0	0
35	3	0	1	5	0	1	13	18	0.722222	0	2	2	0	4.34	32	0	0	0	0	158	52	20.83	0	1	0	5.03	2	13		2	1	1	0	0
22	1	0	3	5	1	3	6	11	0.545455	0	2	2	0	4.99	47	1	0	0	0	155	44	18.3143	0	0	0	4.84	1	6		2	0	0	0	0
28	1	0	4	11	0	1	10	9	0.777778	1	1	2	0	11.2	12	1	0	0	1	160	60	23.4375	0	1	0	8.74	1	7	2		0	0	0	0
28	1	0	2	12	0	1	15	6	0.666667	1	1	2	0	2.81	10	1	0	0	0	162	55	20.9572	0	0	0	6.14	1	4	2		0	0	0	0
33	2	0	3	14	0	1	10	9	0.555556	0	2	2	1	6.77	56	0	0	0	1	154	44	18.5529	0	1	0	6.32	1	5		3	1	0	0	0
27	1	0	9	6	0	3	4	1	1	1	1	2	0	7.03	51	0	0	0	0	165	54	19.8347	0	1	0	10.66	1	1	2		1	1	0	0
28	1	0	2	13	0	1	9	6	1	1	1	2	1	12.54	39	1	0	0	0	155	45	18.7305	0	0	0	4.99	1	6	2		1	0	0	0
38	3	0	1	5	1	2	9	11	0.636364	1	2	2	0	4.11	10	1	0	0	0	152	46	19.91	0	1	0	9.51	1	7	2		0	0	0	0
39	3	0	4	5	1	4	4	9	0.888889	1	2	2	0	5.09	86	1	0	0	0	160	52	20.3125	1	1	0	9.55	2	8	2		0	0	0	0
35	3	0	1	17	1	1	11	5	0.2	0	2	1	0	10.07	43	1	0	0	0	163	52	19.5717	0	1	0	6.81	1	1		1	0	0	0	0
34	2	0	1	13	0	1	10	12	0.833333	1	2	2	0	5.01	35	0	1	0	0	170	45	15.5709	1	1	1	8.43	1	10	2		0	0	0	0
29	1	0	4	7	1	1	10	12	0.833333	1	2	1	1	3.02	30	0	0	0	0	160	54	21.0938	0	1	0	7.46	1	10	1		1	0	0	0
32	2	0	2	6	0	2	6	12	0.583333	0	1	2	0	2.02	12	1	0	0	0	166	61	22.1367	0	0	0	4.94	1	7		2	0	0	0	0
29	1	0	3	5	0	1	11	8	0.625	0	2	2	0	5.75	39	0	1	0	0	156	67	27.5312	0	1	0	10.19	1	5		2	1	1	0	0
32	2	0	11	12	0	2	9	20	0.3	0	2	2	0	11.7	34	1	0	0	0	155	50	20.8117	0	1	0	6.84	1	6		3	0	0	0	0
31	2	0	1	12	0	1	10	9	1	1	2	1	0	3.33	26	1	0	0	0	164	50	18.5901	1	1	0	5.92	1	9	1		0	0	0	0
36	3	0	5	5	0	1	7	7	0.428571	0	2	2	1	3.98	43	1	0	0	0	158	54	21.6311	0	1	0	7.63	1	3		2	1	0	0	0
41	3	0	1	6	1	4	6	1	1	1	1	1	0	3.55	11	0	0	0	0	155	65	27.0552	0	0	1	7.08	1	1	1		0	0	0	0
29	1	0	3	7	0	1	8	1	1	1	1	1	1	3.3	28	0	0	0	0	155	43	17.898	0	1	0	8.89	1	1	1		1	0	0	0
35	3	0	1	7	0	1	8	5	1	1	1	1	0	4.01	73	1	0	0	0	159	47	18.591	1	1	0	9.23	1	5	1		0	0	0	0
31	2	0	10	6	0	3	4	35	0.6	1	1	1	1	3.11	51	0	0	1	1	160	60	23.4375	0	1	0	5.45	1	21	1		1	0	0	0
27	1	0	3	6	0	2	7	14	0.5	1	1	1	0	12.63	25	1	0	0	0	168	58	20.5499	0	1	0	8.43	1	7	1		0	0	0	0
33	2	0	2	5	0	3	6	10	0.7	0	2	2	1	5.27	30	1	0	0	0	156	41	16.8475	0	0	0	6.38	1	7		2	1	0	0	0
41	3	0	2	6	0	4	5	5	0.6	1	1	1	0	5.13	88	1	0	0	0	162	54	20.5761	0	0	0	6.94	1	3	1		0	0	0	0
33	2	0	3	9	0	1	11	16	0.75	1	2	1	0	20.21	45	1	0	0	0	168	58	20.5499	0	1	0	3.7	1	12	1		1	0	0	0
23	1	0	10	6	0	4	9	2	1	0	2	2	0	1.96	8.17	0	1	0	0	166	65	23.5883	0	1	0	22.01	1	2		2	0	0	0	0
31	2	0	1	14	0	1	11	6	0.333333	0	2	1	0	2.75	51	0	1	0	0	163	60	22.5827	0	1	0	7.67	1	2		1	0	0	0	0
29	1	0	3	5	0	1	11	3	0.333333	0	2	1	0	3.9	26	1	0	0	0	155	53	22.0604	1	1	0	4.9	1	1		1	1	1	0	0
35	3	0	5	16	0	1	12	3	1	0	2	2	0	3.29	46	1	0	0	1	163	71	26.7229	0	1	0	5.38	1	3		2	0	0	0	0
31	2	0	8	6	0	1	6	12	0.833333	1	2	1	0	3.88	30	0	0	1	0	163	58	21.83	0	1	0	3.9	2	10	1		0	0	0	0
28	1	0	1	7	1	1	10	6	0.666667	0	2	1	1	5	106.43	0	0	0	0	160	62	24.2188	0	1	0	8.63	1	4		1	1	0	0	0
35	3	0	2	12	1	1	12	8	0.5	1	2	1	1	2.31	27	0	0	0	0	156	49	20.1348	0	0	0	6.46	1	4	1		1	0	0	0
30	2	0	3	8	0	3	7	20	0.5	0	2	2	1	2.43	19	1	0	0	0	162	55	20.9572	0	1	0	4.48	1	10		2	1	0	0	0
30	2	0	1	6	0	1	13	1	1	0	1	1	0	4.22	19	0	0	1	0	163	71	26.7229	1	1	0	7.13	1	1		1	0	0	0	0
29	1	0	2	7	0	2	10	9	0.555556	0	2	2	1	3.81	24	1	0	0	2	155	65	27.0552	0	1	0	7.01	1	5		2	1	0	0	0
34	2	0	1	9	0	1	9	2	0.5	1	2	1	0	5.98	74	1	0	0	0	155	47	19.563	0	1	0	4.61	1	1	1		0	0	0	0
32	2	0	9	11	0	1	11	13	0.846154	1	1	1	0	3.39	62	1	0	0	0	158	40	16.0231	0	1	0	7.21	1	11	1		1	1	0	0
36	3	0	1	8	0	1	13	1	1	0	1	1	1	5.54	46	0	0	0	0	158	61	24.4352	1	1	0	10.46	1	1		1	1	0	0	0
31	2	0	1	9	0	1	11	6	1	0	2	2	0	4.3	21	1	0	0	0	159	60	23.7332	0	0	0	7.14	1	6		2	0	0	0	0
32	2	0	3	7	1	2	8	30	0.833333	1	2	1	1	3.93	36	0	0	0	1	159	60	23.7332	0	1	0	6.7	1	25	1		1	0	0	0
29	1	0	4	6	0	1	6	1	1	1	2	1	1	4.88	204	1	0	0	0	161	55	21.2183	0	1	0	11.74	2	1	1		1	0	0	0
28	1	0	2	5	1	3	5	1	1	0	2	1	0	4	17	0	0	0	0	150	55	24.4444	0	0	0	7.02	1	1		1	0	0	0	0
28	1	0	2	6	1	1	7	14	0.285714	0	1	2	0	9.27	67	1	0	0	0	165	59	21.6713	0	0	0	7.07	1	4		2	0	0	0	0
35	3	0	1	17	0	1	13	4	0.75	1	1	1	0	7.52	38	1	0	0	0	160	49	19.1406	0	1	0	6.67	1	3	1		0	0	0	0
30	2	0	1	5	0	4	4	3	1	0	2	2	1	5.43	54	1	0	0	0	158	49	19.6283	0	0	0	9.89	1	3		2	1	0	0	0
38	3	0	1	13	1	1	12	1	1	1	1	1	1	3.82	26	0	0	0	0	160	51	19.9219	0	0	0	7.12	1	1	1		1	0	0	0
32	2	0	3	9	0	2	9	17	0.529412	1	2	2	0	1.58	42	0	0	1	0	160	65	25.3906	0	0	0	8.49	1	9	2		0	0	0	0
31	2	0	7	21	0	1	10	12	0.75	0	2	1	0	5.98	22	1	0	0	0	163	57	21.4536	0	1	0	8.48	1	9		1	0	0	0	0
29	1	0	5	5	0	2	8	2	1	0	2	2	0	3.69	34	1	0	0	2	155	48	19.9792	0	1	0	8.85	1	2		2	0	0	0	0
32	2	0	2	14	1	1	11	13	0.769231	1	2	1	0	3.08	19	0	0	0	1	156	59	24.2439	1	1	0	7.42	1	10	1		0	0	0	0
27	1	0	5	4	0	3	3	6	0.5	1	2	1	0	3.26	52	1	0	0	1	160	58	22.6562	0	1	0	4.17	2	3	1		1	0	0	0
33	2	0	1	5	0	2	6	11	0.636364	1	2	2	1	3.69	34	0	1	0	0	165	47	17.2635	0	1	0	8.74	1	7	2		1	0	0	0
38	3	0	4	6	0	1	9	7	0.714286	0	2	2	0	3.85	36	0	1	0	0	150	45	20	0	1	1	4.84	1	5		2	0	0	0	0
34	2	0	2	12	1	1	11	12	0.5	0	2	2	0	4.4	43	0	0	0	0	164	56	20.8209	0	0	1	6.99	2	6		2	0	0	0	0
27	1	0	2	10	0	1	11	9	0.111111	0	2	1	0	4.11	55	0	1	0	2	159	47	18.591	0	1	0	7.01	2	1		1	0	0	0	0
39	3	0	2	6	0	3	5	7	0.571429	0	2	2	0	4.17	28	0	0	0	2	163	52	19.5717	0	0	0	4.76	2	4		2	0	0	1	1(tubal)
36	3	0	2	12	1	1	11	10	0.6	1	2	1	0	5.31	76	1	0	0	0	164	59	21.9363	0	0	0	9.93	2	6	1		0	0	0	0
35	3	0	5	5	0	1	10	1	1	0	2	1	0	4.04	41	1	0	0	0	158	54	21.6311	0	1	0	9.02	1	1		1	0	0	0	0
32	2	0	6	10	1	1	10	17	0.764706	1	1	1	1	3.69	68	0	0	0	1	164	54	20.0773	1	1	0	7.59	1	13	1		1	0	0	0
27	1	0	3	13	1	1	12	4	0.5	1	1	2	1	9.55	13.08	1	0	0	0	154	60	25.2994	0	0	0	7.74	2	2	2		1	0	0	0
27	1	0	1.5	14	0	1	9	14	0.857143	0	1	2	0	2.88	72	0	1	0	0	162	51	19.433	0	0	0	8.77	1	12		2	1	1	0	0
36	3	0	3	12	0	2	8	4	0.5	0	2	2	1	5.47	7.37	1	0	0	2	160	56	21.875	0	1	0	10.97	1	2		3	1	0	0	0
42	3	0	1	7	0	2	9	7	0.428571	0	1	2	0	3.93	19	0	1	0	0	166	60	21.7738	0	1	1	5.8	1	3		2	0	0	0	0
39	3	0	2	7	0	1	9	11	0.636364	1	1	1	0	4.3	26	1	0	0	0	158	57	22.8329	0	0	0	6.36	1	7	1		0	0	0	0
43	3	0	12	5	0	1	6	8	0.375	0	1	2	0	3.08	48	1	0	0	1	160	48	18.75	0	1	0	6.8	1	3		2	1	1	0	0
27	1	0	8	7	0	1	11	30	0.833333	0	2	2	1	2.61	22	1	0	0	0	155	40	16.6493	0	1	0	4.3	1	25		2	1	0	0	0
33	2	0	5	14	0	1	12	13	0.461538	0	1	1	0	1.9	16	1	0	0	0	156	52	21.3675	0	1	0	5.28	1	6		1	0	0	0	0
33	2	0	2	6	0	1	5	2	1	1	2	1	0	17.89	36	1	0	0	0	159	53	20.9644	0	0	0	10.59	2	2	1		0	0	0	0
42	3	0	1.5	11	0	2	8	6	0.5	1	2	1	0	5.34	61	1	0	0	0	158	60	24.0346	0	0	1	7.2	1	3	1		0	0	0	0
30	2	0	4	6	0	1	9	22	0.636364	0	1	2	1	4.59	63	1	0	0	1	167	54	19.3625	0	1	0	4.18	1	14		2	1	0	0	0
28	1	0	1	15	0	1	12	5	0.6	0	2	2	0	3.38	45	1	0	0	0	155	55	22.8928	0	1	0	10.46	1	3		2	0	0	0	0
27	1	0	3	6	0	1	10	34	0.794118	0	2	2	0	2.96	86	1	0	0	0	170	78	26.9896	0	1	0	5.63	1	27		2	1	1	0	0
33	2	0	1.5	6	0	2	7	1	1	0	1	1	0	6.37	21	1	0	0	0	161	67	25.8478	0	0	0	7.2	1	1		1	0	0	0	0
26	1	0	4	6	0	2	9	2	1	0	2	2	1	10.61	11	1	0	0	0	160	69	26.9531	0	1	0	16.6	1	2		2	1	0	0	0
40	3	0	1	5	0	1	7	4	0.5	0	2	2	1	2.47	27	0	0	1	0	159	72	28.4799	0	0	0	20	1	2		2	1	0	0	0
28	1	0	1	6	1	4	6	12	0.416667	1	1	1	1	3.13	19	0	0	0	0	155	51	21.2279	0	1	0	6.17	2	5	1		1	0	0	0
26	1	0	4	5	0	3	4	17	0.705882	1	2	1	1	3.73	18	1	0	0	0	158	48	19.2277	1	1	0	9.65	1	12	1		1	0	0	0
28	1	0	1.5	6	0	2	8	13	0.538462	1	2	2	1	5.18	10	1	0	0	0	163	47	17.6898	0	0	0	8.52	1	7	2		1	0	0	0
31	2	0	3	7	1	2	7	9	0.222222	0	2	2	0	4.24	62	1	0	0	0	163	55	20.7008	0	0	0	7.64	1	2		2	0	0	0	0
32	2	0	2	12	1	1	9	31	0.548387	1	1	1	0	5.15	37	1	0	0	0	158	40	16.0231	0	0	0	7.76	2	17	1		0	0	0	0
43	3	0	7	5	0	3	7	18	0.388889	0	2	2	0	5.25	26	1	0	0	0	163	48	18.0662	0	1	0	9.22	2	7		2	0	0	0	0
38	3	0	8	7	0	1	8	6	0.5	1	1	2	0	4.24	28	1	0	0	2	167	67	24.0238	0	1	0	7.38	1	3	2		0	0	0	0
31	2	0	7	5	0	2	4	12	0.416667	0	2	2	0	3.22	14	0	1	0	1	155	48	19.9792	0	1	0	7.73	1	5		2	0	0	0	0
33	2	0	1	6	0	1	8	16	0.6875	1	1	1	1	4.44	29	1	0	0	0	165	53	19.4674	0	1	0	7.56	1	11	1		1	0	0	0
33	2	0	1.5	6	0	1	7	3	0.333333	0	2	1	1	2.06	121	0	0	1	0	150	55	24.4444	0	1	0	7.06	1	1		1	1	0	0	0
26	1	0	2	6	0	4	11	20	0.8	0	2	2	1	4.25	4.07	0	1	0	0	158	42	16.8242	0	0	0	5.88	2	16		2	1	0	0	0
26	1	0	3	12	1	1	7	5	0.4	1	2	2	0	2.58	34	1	0	0	0	160	49	19.1406	0	0	0	6.87	1	2	2		0	0	0	0
32	2	0	5	7	0	1	8	15	0.866667	1	1	1	0	2.23	66	1	0	0	1	158	52	20.83	0	1	0	6.6	1	13	1		0	0	0	0
29	1	0	2	6	0	4	5	9	0.777778	0	2	2	0	58	5.54	0	0	1	0	158	64	25.6369	0	0	0	8.69	1	7		2	0	0	0	0
28	1	0	4	6	0	3	3	9	0.888889	0	2	1	1	2.78	43	0	0	0	0	157	58	23.5304	0	1	0	7.31	2	8		1	1	0	0	0
32	2	0	5	5	0	1	8	8	0.625	1	1	1	0	5.04	70	1	0	0	0	163	58	21.83	1	1	0	1.17	2	5	1		0	0	0	0
35	3	0	4	6	0	4	4	10	0.5	0	2	2	1	2.46	60	0	1	0	0	150	41	18.2222	0	1	0	7.75	1	5		2	1	0	0	0
26	1	0	6	5	0	3	5	14	0.714286	0	2	2	0	2.77	26	0	0	1	0	158	55	22.0317	0	1	0	6.74	1	10		2	0	0	0	0
32	2	0	1	5	0	4	4	21	0.761905	0	2	2	1	4.08	17	1	0	0	0	156	50	20.5457	1	1	0	5.97	1	16		2	1	0	0	0
27	1	0	4	5	1	1	11	9	0.888889	0	2	2	0	2.94	55	1	0	0	0	155	58	24.1415	0	1	0	3.36	1	8		2	0	0	0	0
35	3	0	3	6	0	1	8	14	0.785714	1	2	1	1	6.45	30	0	0	0	2	162	52	19.8141	0	1	0	6.96	1	11	1		1	0	0	0
29	1	0	1	12	1	1	13	9	0.444444	0	2	1	1	6.55	66	0	0	0	0	168	74	26.2188	0	1	0	4.59	2	4		1	1	0	0	0
37	3	0	7	9	0	1	11	20	0.85	0	2	2	1	6.27	29	1	0	0	1	160	52	20.3125	0	0	0	10.52	1	17		2	1	0	0	0
35	3	0	2	12	0	1	11	4	0.5	0	2	1	1	4.92	43	0	1	0	0	160	48	18.75	0	0	0	12.18	1	2		1	1	0	0	0
35	3	0	11	12	1	1	11	3	0.333333	0	1	1	1	4.97	28	0	0	0	1	162	57	21.7193	0	0	0	23	1	1		1	1	0	0	0
33	2	0	1	5	1	2	11	14	0.785714	1	1	2	1	4.55	62	0	0	0	0	160	60	23.4375	1	1	0	7.17	1	11	2		1	0	0	0
27	1	0	2	6	1	3	7	25	0.6	1	2	1	1	4.8	31	0	0	0	0	150	44	19.5556	0	0	0	5.62	2	15	1		1	0	0	0
39	3	0	8	6	0	2	8	2	0.5	0	2	1	1	7.35	56	0	1	0	0	160	58	22.6562	0	1	0	9.42	1	1		1	1	0	0	0
31	2	0	1	6	0	3	3	11	0.727273	1	2	1	0	2.64	31	1	0	0	0	157	51	20.6905	0	1	0	6.88	2	8	1		1	0	0	0
33	2	0	2	12	0	1	11	1	1	0	2	1	0	4.21	67	1	0	0	0	160	55	21.4844	0	0	0	7.05	1	1		1	0	0	0	0
31	2	0	2	5	1	4	7	6	0.5	0	2	2	1	2.21	15	0	0	0	0	158	47	18.8271	0	0	0	7.12	1	3		2	1	0	0	0
30	2	0	1	6	1	3	3	28	0.607143	0	2	2	1	1.72	21	1	0	0	0	159	47	18.591	0	1	0	8.43	1	17		2	1	0	0	0
34	2	0	6	14	0	1	12	18	0.888889	1	2	1	0	4.2	152.42	1	0	0	0	159	53	20.9644	0	1	0	12.4	1	16	1		1	0	0	0
31	2	0	7	5	0	4	5	14	0.928571	0	2	2	0	4.88	79	1	0	0	0	156	57	23.4221	0	1	0	6.57	1	13		2	0	0	0	0
31	2	0	10	9	0	2	14	6	0.666667	1	1	2	1	6.6	13	1	0	0	1	160	53	20.7031	0	1	0	11.61	1	4	2		1	0	0	0
38	3	0	5	13	1	1	11	21	0.761905	0	2	2	1	5.77	67	1	0	0	0	160	54	21.0938	0	1	0	6.63	1	16		2	1	0	0	0
36	3	0	2	6	1	4	6	28	0.785714	0	2	2	0	1.42	58	0	0	0	0	140	48	24.4898	0	0	0	4.94	1	22		2	0	0	0	0
34	2	0	1	5	0	3	4	2	0.5	0	1	2	0	5.83	36	1	0	0	0	158	66	26.4381	0	1	1	10.29	1	1		2	0	0	0	0
31	2	0	3	5	0	3	9	4	0.75	1	2	2	1	7.79	25	1	0	0	0	155	54	22.4766	0	1	0	8.92	2	3	2		1	0	0	0
39	3	0	6	7	1	4	4	8	0.75	0	2	2	0	4.25	64	1	0	0	0	153	50	21.3593	0	1	0	6.76	1	6		2	0	0	0	0
36	3	0	1	8	0	1	12	26	0.615385	0	2	2	0	3.11	27	1	0	0	0	161	55	21.2183	0	1	1	6.96	1	16		2	0	0	0	0
31	2	0	3	12	0	1	12	9	0.777778	0	1	1	0	3.59	20	1	0	0	0	163	48	18.0662	0	1	0	6.78	2	7		1	0	0	0	0
48	3	0	3	15	0	1	10	18	0.611111	0	2	1	0	6.65	35	1	0	0	0	157	49	19.8791	0	1	0	5.85	2	11		1	0	0	0	0
28	1	0	2	14	0	1	12	10	0.8	1	2	1	0	7.87	143.13	1	0	0	0	158	61	24.4352	0	0	0	8.69	1	8	1		1	0	0	0
31	2	0	7	6	1	1	10	13	0.692308	1	2	1	0	5.85	68	1	0	0	0	160	54	21.0938	0	1	0	9.64	2	9	1		0	0	0	0
27	1	0	2	5	0	1	14	8	1	1	2	1	1	4.75	45	1	0	0	0	160	55	21.4844	1	1	0	6.47	1	8	1		1	0	0	0
31	2	0	1	13	0	1	9	12	0.5	0	2	2	0	6.43	46	0	0	1	0	160	60	23.4375	0	0	0	10.25	1	6		2	0	0	0	0
36	3	0	2	6	0	1	4	7	0.571429	1	1	2	0	5.26	23	1	0	0	0	155	57	23.7253	0	0	0	4.66	1	4	2		0	0	0	0
33	2	0	1.5	5	0	2	5	5	0.8	0	2	2	0	4.11	10	1	0	0	1	158	57	22.8329	0	0	0	9.43	1	4		2	1	1	0	0
29	1	0	4	5	1	1	4	4	1	0	2	2	1	3.72	41	1	0	0	0	167	66	23.6652	1	1	0	7	1	4		2	1	0	0	0
36	3	0	13	6	0	4	6	7	1	0	1	2	1	2.5	64	1	0	0	0	158	60	24.0346	0	1	0	10.1	1	7		2	1	0	0	0
26	1	0	5	5	1	3	4	17	0.529412	1	2	1	0	4.01	28	0	0	0	0	163	59	22.2063	0	1	0	3.9	2	9	1		0	0	0	0
28	1	0	5	6	0	1	14	4	0.75	0	2	2	1	9.38	22	1	0	0	0	162	50	19.052	0	1	0	5.94	1	3		2	1	0	0	0
30	2	0	9	5	0	3	6	14	0.714286	0	2	2	0	4.88	19	0	1	0	0	165	62	22.7732	0	1	0	5.5	1	10		2	0	0	0	0
29	1	0	4	5	1	4	4	1	1	0	2	1	0	5.41	72	1	0	0	1	162	48	18.2899	0	0	0	6.88	1	1		1	1	1	0	0
28	1	0	1	5	1	3	13	3	0.666667	0	1	2	0	11.24	16	1	0	0	0	155	53	22.0604	0	1	0	6.89	1	2		2	0	0	0	0
39	3	0	4	10	0	1	11	16	0.375	0	2	1	0	4.84	35	1	0	0	0	160	45	17.5781	0	1	0	4.38	1	6		1	1	1	0	0
23	1	0	2	16	0	1	10	1	1	0	2	1	0	3.11	48	1	0	0	0	161	55	21.2183	0	0	0	13.9	1	1		1	0	0	0	0
38	3	0	7	9	1	3	10	18	0.944444	0	2	2	1	3.09	16	1	0	0	0	160	49	19.1406	0	1	0	5.33	1	17		2	1	0	0	0
33	2	0	1	6	0	1	7	29	0.448276	0	2	2	0	2.45	33	1	0	0	0	157	54	21.9076	0	1	0	7.8	1	13		2	0	0	0	0
24	1	0	1	12	0	1	10	10	0.6	0	2	2	1	13.93	102	0	1	0	0	153	54	23.0681	1	1	0	3.2	1	6		2	1	0	0	0
40	3	0	2	6	0	1	9	1	1	0	2	1	0	4.01	21	1	0	0	0	157	54	21.9076	0	0	0	5.48	2	1		1	0	0	0	0
26	1	0	10	5	0	2	7	1	1	1	1	1	1	3.73	65	0	0	0	1	155	60	24.974	0	0	0	12.39	1	1	1		1	0	0	0
28	1	0	3	6	1	3	11	24	0.583333	0	2	2	0	2.1	15	1	0	0	1	158	53	21.2306	0	1	0	5.12	1	14		2	0	0	0	0
25	1	0	2	5	0	4	6	8	0.375	1	2	1	0	4.4	70	0	0	0	0	168	55	19.487	0	0	0	6.05	1	3	1		0	0	0	0
27	1	0	1	5	1	1	4	2	0.5	1	1	1	0	3.71	34	0	0	0	0	148	42	19.1746	1	1	0	8.18	2	1	1		0	0	0	0
26	1	0	8	6	0	3	5	6	1	1	1	1	0	8.55	28	0	0	0	0	163	60	22.5827	0	1	0	7.69	2	6	1		0	0	0	0
31	2	0	5	7	1	1	8	6	0.666667	0	2	2	1	4.4	33	1	0	0	1	167	56	20.0796	0	1	0	5.27	1	4		2	1	0	0	0
25	1	0	1	7	0	2	9	1	1	0	2	1	1	3.55	11	0	0	0	0	160	54	21.0938	0	0	0	7.12	1	1		1	1	0	0	0
36	3	0	2	9	1	1	11	18	0.777778	1	2	1	0	11	27	0	0	0	0	165	50	18.3655	0	0	0	7.88	1	14	1		0	0	0	0
44	3	0	3	5	0	3	10	11	0.272727	0	2	2	0	5.63	25	0	1	0	0	160	43	16.7969	1	1	0	8.4	1	3		2	0	0	0	0
41	3	0	4	13	1	1	12	1	1	0	2	1	1	9.23	35	0	0	0	1	160	45	17.5781	0	1	0	6.89	1	1		1	1	0	0	0
34	2	0	5	7	0	1	10	9	0.555556	1	1	1	1	4.36	34	0	0	1	0	143	43	21.0279	0	1	0	6.36	2	5	1		1	0	0	0
29	1	0	7	9	0	1	13	8	0.5	1	2	2	1	5.2	19	1	0	0	0	158	55	22.0317	0	1	0	9.28	1	4	2		1	0	0	0
32	2	0	3	10	1	1	9	2	0.5	0	2	1	1	2.29	37	0	0	0	0	150	45	20	0	0	0	12.23	1	1		1	1	0	0	0
29	1	0	1	12	1	1	12	13	0.461538	0	2	2	0	8.69	98	1	0	0	0	155	42	17.4818	1	1	0	6.4	2	6		2	0	0	0	0
33	2	0	1	5	0	3	4	16	0.5	1	2	2	1	6.33	25	1	0	0	0	166	58	21.048	1	1	0	7.88	1	8	2		1	0	0	0
29	1	0	2.5	20	0	3	10	4	0.75	1	2	1	1	4.99	34	0	0	1	1	165	54	19.8347	1	1	0	9.26	1	3	1		1	0	0	0
31	2	0	6	5	1	3	6	21	0.714286	1	1	2	0	4.19	25	1	0	0	0	158	45	18.026	0	1	0	6.7	1	15	2		0	0	0	0
41	3	0	2	5	1	1	9	14	0.857143	0	2	2	1	2.45	33	1	0	0	0	160	55	21.4844	0	0	0	7.85	1	12		2	1	0	0	0
36	3	0	1	6	1	3	8	13	0.384615	0	2	2	1	4.76	50	0	0	0	0	165	50	18.3655	1	1	0	4.38	1	5		2	1	0	0	0
37	3	0	1	9	0	1	11	2	1	0	2	1	1	3.06	67	1	0	0	0	160	55	21.4844	1	0	0	5.67	2	2		1	1	0	0	0
30	2	0	1.5	10	1	1	11	13	0.846154	1	2	1	0	2.47	28.16	1	0	0	0	168	68	24.093	0	0	0	9.11	2	11	1		0	0	0	0
39	3	0	2	5	0	3	4	6	0.666667	0	2	2	0	4.98	14	1	0	0	0	155	53	22.0604	0	0	0	7.02	1	4		3	0	0	0	0
41	3	0	1	14	0	1	10	16	0.1875	0	1	1	0	4.88	40	1	0	0	0	165	65	23.8751	0	1	0	3.68	1	3		1	0	0	0	0
40	3	0	2	4	1	2	5	4	0.75	0	1	2	1	3.25	18	0	0	0	2	150	48	21.3333	0	1	0	8.36	1	3		2	1	0	0	0
42	3	0	1	6	1	1	7	3	1	0	2	1	1	3.3	21	0	0	0	0	165	57	20.9366	0	1	0	10.16	2	3		1	1	0	0	0
27	1	0	1	6	0	1	9	14	0.285714	0	2	2	0	3.49	85	1	0	0	0	156	54	22.1893	0	0	0	5.48	1	4		2	0	0	0	0
33	2	0	1	14	0	1	13	25	0.44	1	1	1	1	6.34	17	1	0	0	0	158	46	18.4265	0	1	0	5.4	1	11	1		1	0	0	0
36	3	0	2	11	0	2	9	4	0.25	0	2	1	1	4.33	22	1	0	0	0	164	52	19.3337	0	0	0	11.77	1	1		1	1	0	0	0
36	3	0	3	12	0	1	12	4	0.75	0	2	2	1	2.91	21	1	0	0	1	164	56	20.8209	1	1	0	7.96	1	3		2	1	0	0	0
31	2	0	1	13	1	1	11	23	0.608696	0	2	2	1	5.72	14	1	0	0	0	165	50	18.3655	1	0	0	5.36	2	14		2	1	0	0	0
29	1	0	2	5	1	1	4	2	1	1	1	1	0	2.23	37	0	0	0	1	158	61	24.4352	0	0	0	12.06	1	2	1		0	0	0	0
37	3	0	4	9	0	2	9	25	0.52	0	2	1	1	3.97	37	0	0	0	0	174	60	19.8177	0	1	0	6.11	1	13		1	1	0	0	0
30	2	0	3	7	0	1	11	3	0.666667	0	2	2	1	1.2	110	1	0	0	0	160	54	21.0938	1	1	0	9.68	2	2		2	1	0	0	0
34	2	0	8	6	1	2	8	6	0.5	0	2	2	1	2.15	10	1	0	0	1	165	53	19.4674	0	1	0	6.18	1	3		2	1	0	0	0
27	1	0	5	6	1	1	12	2	0.5	0	2	1	0	3.54	51	0	0	0	2	168	49	17.3611	0	1	0	8.77	1	1		1	0	0	0	0
35	3	0	3	10	0	1	12	29	0.758621	0	2	2	0	5.37	37	1	0	0	0	161	60	23.1473	0	1	1	5.39	2	22		2	0	0	0	0
36	3	0	4	7	0	2	8	3	0.333333	0	1	1	0	2.96	22	1	0	0	0	165	51	18.7328	1	1	0	8.06	1	1		1	0	0	0	0
34	2	0	9	9	0	1	10	3	0.666667	0	2	2	0	3.43	55	1	0	0	0	163	58	21.83	0	1	0	7.78	1	2		2	0	0	0	0
27	1	0	6	9	0	1	13	29	0.586207	0	2	1	1	5.82	40	1	0	0	0	160	50	19.5312	0	1	0	6.52	1	17		1	1	0	0	0
36	3	0	3	14	0	2	11	11	0.272727	1	2	1	0	5.65	43	1	0	0	0	165	58	21.3039	0	0	0	9.9	2	3	1		0	0	0	0
35	3	0	5	5	1	1	7	10	0.2	0	2	1	0	3.42	68	0	0	0	0	165	56	20.5693	0	1	0	6.37	1	2		1	0	0	0	0
41	3	0	3	5	0	1	8	1	1	0	2	1	0	2.63	23	1	0	0	0	158	45	18.026	0	1	0	8.88	2	1		1	0	0	0	0
29	1	0	1	9	0	1	9	3	0.333333	0	1	1	1	2.99	19	1	0	0	0	160	50	19.5312	0	1	0	8.11	1	1		1	1	0	0	0
27	1	0	1	6	1	3	9	13	0.692308	0	1	2	1	3.51	39	0	0	0	0	156	56	23.0112	0	1	0	5.78	1	9		2	1	0	0	0
33	2	0	3	4	0	3	7	17	0.117647	1	1	1	1	3.02	30	0	0	1	1	163	53	19.9481	0	1	0	7.24	1	2	1		1	0	0	0
41	3	0	3	5	0	1	10	2	0.5	1	1	1	0	3.5	29	1	0	0	0	160	50	19.5312	0	0	0	8.84	1	1	1		1	1	0	0
32	2	0	1	5	1	1	3	12	0.666667	1	2	2	0	3.65	25	1	0	0	0	158	50	20.0288	0	1	0	5.29	1	8	2		0	0	1	1(tubal)
34	2	0	5	6	0	1	9	24	0.541667	0	2	2	1	3.33	56	1	0	0	0	158	48	19.2277	1	1	0	6.01	2	13		2	1	0	0	0
35	3	0	5	5	0	2	12	1	1	0	2	1	0	4.08	16	0	1	0	0	163	56	21.0772	0	1	0	8.18	1	1		1	0	0	0	0
23	1	0	3	10	0	1	13	17	0.352941	0	1	2	1	7.64	43	1	0	0	1	162	58	22.1003	0	1	0	5.93	1	6		3	1	0	0	0
32	2	0	2	6	0	3	5	10	0.6	0	2	2	1	5.87	25	0	1	0	2	161	58	22.3757	0	1	0	7.57	2	6		2	1	0	0	0
29	1	0	2	6	0	3	5	6	0.666667	0	2	2	1	8.27	22	0	0	1	0	159	54	21.3599	0	0	0	12.38	1	4		2	1	0	0	0
38	3	0	6	13	1	1	13	9	0.777778	0	2	2	0	12.96	45	1	0	0	1	167	70	25.0995	0	1	0	9.42	2	7		2	0	0	0	0
29	1	0	4	4	1	3	7	16	0.75	1	2	1	0	3.59	17	0	0	0	0	161	55	21.2183	0	1	0	6.25	1	12	1		0	0	0	0
31	2	0	1	5	0	3	7	8	0.25	1	1	1	1	3.18	43	0	0	0	0	163	55	20.7008	0	1	0	4.22	1	2	1		1	0	0	0
35	3	0	16	5	0	1	5	28	0.75	0	2	2	1	3.36	21	0	0	0	0	158	49	19.6283	0	1	0	3.66	1	21		2	1	0	0	0
27	1	0	2	6	0	3	11	26	0.692308	0	2	2	1	3.16	16	0	0	0	0	163	52	19.5717	0	0	0	6.24	1	18		2	1	0	0	0
34	2	0	2	9	0	2	9	12	0.75	1	2	1	1	5.99	22	1	0	0	0	160	50	19.5312	1	1	0	6.98	2	9	1		1	0	0	0
24	1	0	3	6	0	4	8	5	0.6	1	1	2	1	3.95	84.41	1	0	0	0	152	49	21.2084	0	1	0	6.94	2	3	2		1	0	0	0
31	2	0	3	6	0	1	9	3	0.333333	0	1	1	1	3.44	31	1	0	0	0	153	42	17.9418	0	0	0	8.17	1	1		1	1	0	0	0
35	3	0	8	8	0	2	8	22	0.363636	0	2	2	1	2.42	21	1	0	0	0	155	50	20.8117	0	1	0	5.24	2	8		2	1	0	0	0
34	2	0	4	4	0	3	3	7	0.571429	0	1	1	1	3.14	34	0	0	1	2	150	48	21.3333	0	1	0	6.96	1	4		1	1	0	0	0
32	2	0	1	11	0	2	9	4	1	0	2	1	0	5.96	18	0	0	0	0	160	60	23.4375	0	1	0	8.98	1	4		1	1	1	0	0
36	3	0	2	14	0	1	10	3	0.666667	0	2	2	0	3.38	35	1	0	0	2	172	67	22.6474	1	1	0	12.25	1	2		2	1	1	0	0
40	3	0	1	12	0	1	15	1	1	0	2	1	1	5.26	48	1	0	0	0	163	84	31.6158	0	0	0	10.21	1	1		1	1	0	0	0
39	3	0	3	8	0	1	12	10	0.5	1	1	1	1	6.07	60	1	0	0	0	155	49	20.3954	0	0	0	6.65	1	5	1		1	0	0	0
36	3	0	3	15	0	1	12	1	1	0	2	1	0	7.2	38	1	0	0	0	163	69	25.9701	0	1	0	6.93	1	1		1	1	1	0	0
31	2	0	1	15	0	2	11	21	0.666667	0	2	2	0	3.53	13	0	1	0	0	157	57	23.1247	0	1	0	6.7	1	14		2	0	0	0	0
28	1	0	1	6	0	4	7	5	1	0	2	2	0	5.43	54	0	1	0	0	155	54	22.4766	0	0	0	10.11	1	5		2	0	0	0	0
38	3	0	2	6	0	3	8	7	0.714286	0	2	2	1	2.88	31	1	0	0	0	158	55	22.0317	0	0	0	10.69	1	5		2	1	0	0	0
36	3	0	4	15	1	1	13	1	1	0	2	2	0	14.06	44	1	0	0	2	160	53	20.7031	0	1	0	7.18	1	1		2	0	0	0	0
29	1	0	2	5	0	3	6	9	0.666667	0	2	2	1	4.42	24	0	0	1	0	155	56	23.3091	0	0	0	9.52	1	6		2	1	0	0	0
27	1	0	3	4	0	3	6	3	0.666667	0	1	1	0	2.69	16	1	0	0	0	162	51	19.433	0	1	0	13.04	1	2		1	0	0	0	0
28	1	0	3	6	1	3	11	15	0.8	0	1	2	1	5.92	43	1	0	0	0	163	54	20.3244	0	1	0	7.01	1	12		2	1	0	0	0
32	2	0	9	13	0	1	10	1	1	1	1	1	0	6.09	47	0	1	0	0	161	53	20.4467	1	1	0	13.15	1	1	1		0	0	0	0
34	2	0	4	7	0	2	10	7	0.714286	1	2	2	0	1.94	17	1	0	0	0	158	52	20.83	0	1	1	3.39	1	5	2		0	0	0	0
35	3	0	3	9	1	3	10	2	1	0	1	2	0	2.02	40	1	0	0	0	159	50	19.7777	0	1	0	8.32	1	2		2	0	0	0	0
28	1	0	1	5	0	2	11	5	0.2	1	1	1	1	2.33	11	1	0	0	0	163	59	22.2063	1	1	0	7.58	1	1	1		1	0	0	0
37	3	0	3	5	0	2	10	19	0.578947	0	2	1	1	1.78	15	0	1	0	2	160	52	20.3125	0	0	0	6.88	1	11		1	1	0	0	0
42	3	0	5	6	0	1	10	32	0.40625	0	2	2	1	1.86	33	0	0	1	0	158	60	24.0346	0	1	0	6.32	1	13		2	1	0	0	0
28	1	0	2	5	0	3	5	11	0.636364	0	2	2	1	2.58	40	1	0	0	1	158	50	20.0288	0	1	0	6.31	1	7		2	1	0	0	0
35	3	0	3	6	1	1	6	16	0.5	0	2	2	1	5.28	179.83	0	0	0	0	153	47	20.0777	0	1	0	9.8	1	8		2	1	0	0	0
29	1	0	9	9	0	1	13	19	0.842105	0	1	2	1	2.43	26	0	0	0	1	158	60	24.0346	0	1	0	3.98	1	16		2	1	0	0	0
38	3	0	2	12	1	1	11	8	0.75	0	2	2	0	4.74	60	1	0	0	1	158	55	22.0317	1	1	0	9.68	1	6		2	0	0	0	0
33	2	0	1.5	14	0	1	10	9	0.555556	1	2	1	1	3.12	34	1	0	0	0	160	54	21.0938	0	0	0	7.33	1	5	1		1	0	0	0
38	3	0	6	8	1	2	9	1	1	0	2	1	1	2.15	44	1	0	0	0	158	50	20.0288	0	1	0	9.36	2	1		1	1	0	0	0
29	1	0	2	8	0	1	14	14	0.5	0	2	2	0	2.99	13	1	0	0	0	165	50	18.3655	0	0	0	9.48	1	7		2	0	0	0	0
31	2	0	1	14	1	1	12	8	0.625	0	2	2	1	13.37	46	0	0	0	0	158	44	17.6254	0	1	0	11.32	1	5		2	1	0	0	0
29	1	0	1	16	0	1	12	17	0.647059	0	2	2	0	3.18	17	1	0	0	0	166	62	22.4996	0	1	1	7.43	1	11		2	0	0	0	0
38	3	0	6	7	1	1	8	7	0.428571	1	1	1	1	1.6	25	1	0	0	0	162	46	17.5278	0	1	0	9.02	1	3	1		1	0	0	0
36	3	0	3	21	0	1	12	6	0.333333	0	2	2	0	3.09	31	1	0	0	0	153	56	23.9224	0	0	0	10.68	1	2		2	0	0	0	0
40	3	0	2	5	0	2	9	23	0.695652	0	2	2	0	3.71	47	1	0	0	0	163	60	22.5827	0	0	0	6.6	1	16		2	0	0	0	0
37	3	0	2	6	0	4	8	10	0.6	1	2	1	0	2.97	35	1	0	0	0	165	49	17.9982	0	0	0	9.53	1	6	1		0	0	0	0
37	3	0	5	7	0	2	10	35	0.8	0	2	2	0	3.12	55	1	0	0	0	168	57	20.1956	0	1	0	7.93	2	28		2	0	0	0	0
30	2	0	3	5	0	4	6	4	0.75	0	2	2	1	4.5	13	1	0	0	0	158	50	20.0288	1	1	0	9.6	1	3		2	1	0	0	0
32	2	0	3	6	0	1	7	12	0.583333	0	2	2	1	3.43	81	1	0	0	0	162	63	24.0055	0	1	0	5.66	1	7		2	1	0	0	0
25	1	0	1	5	0	4	13	7	0.857143	0	2	2	0	7.19	17	1	0	0	0	168	60	21.2585	0	0	0	8.26	1	6		2	1	1	0	0
44	3	0	3	6	0	4	4	10	0.5	1	1	1	1	1.63	87	0	0	1	0	162	56	21.3382	0	1	0	10.97	1	5	1		1	0	0	0
34	2	0	2	10	0	1	11	6	0.333333	1	1	2	1	4.05	70	1	0	0	0	160	54	21.0938	0	0	0	8.52	1	2	2		1	0	0	0
30	2	0	7	11	1	1	9	8	0.75	0	2	2	1	4.13	107	0	0	0	1	159	53	20.9644	1	1	0	6.42	1	6		2	1	0	0	0
43	3	0	7	6	1	3	8	26	0.807692	0	2	2	0	3.31	26	0	0	0	2	164	57	21.1927	0	1	0	6.48	1	21		2	0	0	0	0
30	2	0	7	6	0	2	8	1	1	1	1	1	1	5	61	0	0	1	0	165	58	21.3039	0	1	0	6.8	1	1	1		1	0	0	0
26	1	0	8	12	0	1	10	11	0.818182	1	2	2	1	2.14	60	1	0	0	0	160	51	19.9219	0	0	0	5.14	1	9	2		1	0	0	0
30	2	0	1	5	1	1	14	19	0.631579	0	1	2	1	2.82	52	0	0	0	0	161	65	25.0762	1	1	0	4.71	1	12		2	1	0	0	0
36	3	0	4	9	1	1	9	14	0.285714	0	2	2	1	6.26	143	1	0	0	0	160	49	19.1406	0	1	0	8.11	2	4		2	1	0	0	0
30	2	0	2	5	0	1	8	10	0.4	0	2	2	1	5.22	25	0	0	1	0	168	66	23.3844	0	0	0	13.47	1	4		2	1	0	0	0
38	3	0	5	6	0	3	11	9	0.444444	0	2	1	0	4.43	28	0	0	1	2	170	62	21.4533	1	0	0	8.32	1	4		1	0	0	0	0
37	3	0	7	6	0	2	7	23	0.347826	1	2	1	1	3.97	58	0	1	0	1	160	60	23.4375	0	1	0	6.95	1	8	1		1	0	0	0
29	1	0	6	15	0	2	13	19	0.526316	1	1	1	1	5.33	46	0	0	0	1	162	55	20.9572	0	0	0	5.51	2	10	1		1	0	0	0
32	2	0	3	8	0	2	11	12	0.75	0	2	2	1	11.26	15	0	0	1	0	150	40	17.7778	0	1	0	8.03	1	9		2	1	0	0	0
38	3	0	1	6	0	1	9	21	0.761905	0	2	2	0	5.11	38	0	0	1	0	160	55	21.4844	0	1	0	2.61	1	16		2	0	0	0	0
33	2	0	9.5	6	1	1	9	1	1	0	2	1	0	5.54	176	0	0	0	0	162	57	21.7193	1	1	0	6.8	1	1		1	1	1	0	0
26	1	0	5	6	0	1	6	27	0.740741	0	2	2	0	3.65	89	0	1	0	0	165	63	23.1405	0	1	0	7.23	1	20		2	0	0	0	0
37	3	0	11	10	1	1	11	27	0.555556	1	1	1	1	2.8	5	0	0	0	1	158	50	20.0288	0	0	1	5.97	1	15	1		1	0	0	0
28	1	0	2	6	0	1	9	6	0.833333	1	1	1	1	4.98	47	0	1	0	0	158	56	22.4323	0	0	0	6.71	1	5	1		1	0	0	0
40	3	0	5	6	1	3	6	6	0.666667	1	1	1	1	2.2	24	1	0	0	0	158	51	20.4294	0	1	0	8.09	2	4	1		1	0	0	0
33	2	0	2	14	0	1	10	16	0.9375	0	1	2	0	6.19	87.02	1	0	0	0	166	60	21.7738	0	0	0	7.24	1	15		2	0	0	0	0
32	2	0	3	5	1	3	5	5	0.4	0	2	1	1	6.29	37	1	0	0	0	165	65	23.8751	0	0	0	9.96	1	2		1	1	0	0	0
31	2	0	1.5	6	0	1	10	6	0.833333	0	2	1	0	3.07	30	1	0	0	0	160	54	21.0938	0	0	0	8.28	1	5		1	0	0	0	0
37	3	0	3.5	6	0	1	12	10	0.7	0	1	2	1	3.16	53	0	0	1	0	158	70	28.0404	0	1	0	3.88	1	7		2	1	0	0	0
34	2	0	2	5	0	1	4	8	0.5	1	2	1	0	4.79	47	0	0	1	0	160	52	20.3125	0	0	0	14.79	2	4	1		0	0	0	0
36	3	0	1.5	5	1	1	5	6	0.666667	1	1	1	1	4.63	47	0	0	0	0	162	53	20.1951	1	0	0	10.5	1	4	1		1	0	0	0
39	3	0	1	5	0	1	10	18	0.833333	0	2	2	1	10.11	30	0	0	1	0	167	75	26.8923	0	1	0	6.49	1	15		2	1	0	0	0
35	3	0	2	6	0	3	6	13	0.846154	1	2	2	0	3.4	45	0	1	0	0	157	50	20.2848	0	0	0	7.76	1	11	2		0	0	0	0
30	2	0	1	12	0	1	11	1	1	0	2	1	0	6.61	29	1	0	0	0	156	63	25.8876	0	0	0	10.79	1	1		1	0	0	0	0
31	2	0	1	5	0	3	6	21	0.761905	0	2	1	0	4.5	41	0	0	1	0	158	58	23.2335	0	1	0	7.52	1	16		1	1	1	0	0
37	3	0	9	7	1	1	8	35	0.542857	1	1	1	1	2.63	56	1	0	0	0	158	59	23.634	0	0	0	7.41	1	19	1		1	0	0	0
31	2	0	5	16	0	1	12	19	0.947368	0	2	2	1	4.85	62	0	0	1	0	160	45	17.5781	0	1	0	5.43	1	18		2	1	0	0	0
34	2	0	2	6	0	2	9	3	0.666667	1	1	2	1	5.75	39	1	0	0	0	160	70	27.3438	0	0	0	9.99	1	2	2		1	0	0	0
34	2	0	2	12	0	1	9	5	0.8	0	1	1	1	7.72	32	0	1	0	0	163	68	25.5937	0	0	0	8.77	1	4		1	1	0	0	0
28	1	0	1	8	0	2	8	1	1	1	1	1	1	4.53	39	1	0	0	0	163	57	21.4536	0	0	0	7.43	2	1	1		1	0	0	0
35	3	0	3	15	0	1	12	1	1	0	2	1	0	3.29	16	1	0	0	0	160	64	25	0	1	0	6.93	1	1		1	0	0	0	0
40	3	0	1	10	1	1	10	3	0.666667	0	1	1	1	4.79	172.49	0	0	0	0	160	66	25.7812	0	1	0	15.16	1	2		1	1	0	0	0
29	1	0	4	7	1	1	11	9	0.888889	0	2	2	0	5.8	64	1	0	0	1	160	58	22.6562	1	1	0	9.64	1	8		2	0	0	0	0
31	2	0	2	11	0	1	12	8	0.375	0	2	2	1	7.12	27	1	0	0	0	160	56	21.875	1	1	0	5.45	1	3		2	1	0	0	0
23	1	0	5	6	0	1	7	16	0.25	0	2	2	1	4.23	59	1	0	0	0	168	50	17.7154	0	1	0	6.77	1	4		2	1	0	0	0
36	3	0	3	14	0	1	10	6	0.833333	1	1	1	1	5.92	10	0	0	1	1	150	61	27.1111	0	1	0	7.87	1	5	1		1	0	0	0
38	3	0	2	15	0	1	10	19	0.631579	0	2	2	0	8.53	20	0	0	0	0	162	53	20.1951	0	0	0	7.75	1	12		2	1	1	0	0
38	3	0	3	6	0	3	4	7	0.571429	0	2	2	0	2.4	53	0	1	0	1	152	52	22.5069	0	1	0	7.02	1	4		2	0	0	0	0
40	3	0	2	6	0	3	8	8	0.125	1	1	1	1	2.87	42	1	0	0	1	160	60	23.4375	0	1	0	6.77	1	1	1		1	0	0	0
27	1	0	1	5	0	1	9	18	0.666667	1	2	2	1	3.8	35	1	0	0	0	166	59	21.4109	0	1	0	5.8	2	12	2		1	0	0	0
30	2	0	8	6	0	3	9	4	1	0	1	2	0	15.51	28	1	0	0	0	165	60	22.0386	0	1	0	10.59	1	4		2	0	0	0	0
29	1	0	4	4	1	1	10	10	0.6	0	2	2	0	2.96	25	0	0	0	0	157	49	19.8791	1	1	0	7.49	1	6		2	1	1	0	0
33	2	0	1	8	0	4	10	23	0.565217	0	2	2	1	3.48	55	1	0	0	0	160	54	21.0938	0	1	0	5.95	2	13		2	1	0	0	0
30	2	0	1	8	0	1	7	9	0.777778	0	2	2	0	1.98	31	1	0	0	0	167	52	18.6453	0	1	0	6.7	1	7		2	0	0	0	0
30	2	0	3	5	0	3	7	6	0.833333	0	2	2	1	5.69	40	1	0	0	0	160	50	19.5312	0	1	0	8.6	1	5		2	1	0	0	0
25	1	0	6	5	0	3	4	8	0.875	0	2	2	1	5.6	38	1	0	0	1	162	72	27.4348	0	1	0	9.07	1	7		2	1	0	0	0
30	2	0	3	5	0	3	5	30	0.566667	1	2	2	0	4.55	36	1	0	0	0	153	60	25.6312	1	1	0	7.59	1	17	2		0	0	0	0
34	2	0	5	13	0	1	10	1	1	0	2	1	0	3.05	42	1	0	0	0	163	52	19.5717	0	1	0	10.67	1	1		1	0	0	0	0
29	1	0	3	5	0	4	11	1	1	0	1	1	1	3.99	19	1	0	0	0	151	42	18.4202	0	1	0	3.59	1	1		1	1	0	0	0
30	2	0	2.5	10	0	3	11	20	0.65	1	1	1	1	4.13	41	0	0	1	0	155	46	19.1467	0	0	0	10.28	1	13	1		1	0	0	0
41	3	0	10	10	0	3	9	2	1	0	2	1	0	2.14	27	0	1	0	0	175	75	24.4898	0	1	0	6.44	2	2		1	0	0	0	0
30	2	0	1	6	0	3	6	16	0.375	0	2	2	0	7.42	33	0	0	1	0	155	53	22.0604	0	1	0	6.69	1	6		2	0	0	0	0
44	3	0	1	8	1	1	11	10	0.3	0	1	2	0	2.91	15	0	0	0	0	164	84	31.2314	1	1	0	5.87	1	3		2	0	0	0	0
38	3	0	2	10	0	1	14	14	0.785714	1	2	1	0	7.87	35	1	0	0	1	162	61	23.2434	0	1	1	8.69	1	11	1		0	0	0	0
33	2	0	5	13	0	1	10	8	0.5	1	1	1	1	2.46	53	1	0	0	0	160	65	25.3906	0	1	0	9.96	1	4	1		1	0	0	0
28	1	0	3	14	0	1	11	9	0.666667	0	1	2	1	5.54	50	1	0	0	0	160	49	19.1406	0	1	0	7.98	1	6		2	1	0	0	0
38	3	0	1	4	0	3	4	3	0.666667	0	1	2	0	3.11	35	0	1	0	0	147	50	23.1385	0	1	0	14.12	1	2		2	0	0	0	0
26	1	0	6	11	0	1	12	2	0.5	1	1	1	1	6.45	41	1	0	0	0	152	45	19.4771	0	1	0	9.14	1	1	1		1	0	0	0
36	3	0	1.5	14	1	1	11	2	0.5	1	1	1	0	6.89	33	0	0	0	0	155	51	21.2279	0	0	0	5.99	2	1	1		0	0	0	0
36	3	0	3.5	6	0	2	7	6	1	0	1	2	1	1.99	16	0	0	1	1	153	46	19.6506	0	1	0	8.58	1	6		2	1	0	0	0
35	3	0	8	5	0	2	9	9	0.666667	1	1	1	0	5.28	35	0	0	0	0	150	51	22.6667	1	1	0	8.96	2	6	1		0	0	0	0
41	3	0	1.5	5	0	1	9	2	0.5	0	2	1	0	4.08	16	1	0	0	0	165	76	27.9155	0	0	0	8.14	2	1		1	0	0	0	0
33	2	0	2	5	0	1	3	9	0.666667	0	2	2	1	4.13	37	1	0	0	0	158	44	17.6254	0	0	0	8.35	1	6		2	1	0	0	0
33	2	0	8	6	1	3	4	4	0.75	0	1	1	0	4.26	45	0	0	0	1	165	53	19.4674	0	1	0	12.29	1	3		1	0	0	0	0
31	2	0	6	5	0	1	3	7	0.857143	0	2	2	0	6.27	35	0	0	1	0	165	54	19.8347	0	0	0	6.95	1	6		2	0	0	0	0
32	2	0	10	6	0	1	9	12	0.416667	0	1	2	0	3.15	102.76	1	0	0	0	162	52	19.8141	0	0	0	4.64	1	5		2	0	0	0	0
32	2	0	5	6	1	1	4	8	1	1	1	1	1	3.51	130	0	0	0	0	166	60	21.7738	0	1	0	5.83	1	8	1		1	0	0	0
35	3	0	1	5	0	3	10	9	0.555556	0	2	2	0	5.69	40	1	0	0	0	160	50	19.5312	0	1	0	8.61	1	5		2	0	0	0	0
38	3	0	1	9	0	1	11	1	1	1	2	1	0	1.35	26	1	0	0	0	159	66	26.1066	0	1	0	7.07	1	1	1		0	0	0	0
31	2	0	1	14	0	1	8	27	0.296296	0	1	2	0	3.5	19	0	1	0	0	150	56	24.8889	0	1	0	2.32	1	8		2	0	0	0	0
36	3	0	1	6	0	4	6	8	0.75	0	2	2	0	21.1	55	1	0	0	0	155	70	29.1363	0	1	0	9.44	1	6		2	0	0	0	0
43	3	0	5	6	0	1	11	9	0.777778	1	2	1	0	5.46	30	1	0	0	0	170	65	22.4913	0	1	0	8.64	1	7	1		0	0	0	0
31	2	0	4	5	0	2	10	10	0.5	0	2	2	0	2.71	18	1	0	0	1	161	63	24.3046	0	0	0	8.09	1	5		2	0	0	0	0
29	1	0	4	10	0	2	7	16	0.8125	1	1	1	1	1.96	40	1	0	0	0	158	45	18.026	0	1	0	5.46	1	13	1		1	0	0	0
29	1	0	1	6	0	1	6	7	0.714286	0	2	2	1	3.85	36	1	0	0	0	158	60	24.0346	0	1	0	4.82	1	5		2	1	0	0	0
35	3	0	1	11	0	1	12	2	0.5	0	2	1	1	4.94	40	0	0	0	0	157	57	23.1247	0	1	0	9.15	1	1		1	1	0	0	0
39	3	0	3	5	1	1	9	5	0.6	0	2	2	1	6.02	33	1	0	0	0	157	62	25.1532	0	1	0	9.3	1	3		2	1	0	0	0
29	1	0	2	15	0	1	11	2	0.5	0	2	1	1	15.21	34	0	0	1	0	163	45	16.937	0	0	0	7.07	1	1		1	1	0	0	0
35	3	0	4	5	0	1	11	14	0.642857	1	2	1	0	4.73	38	0	0	0	0	160	48	18.75	0	1	0	5.21	2	9	1		1	0	0	0
43	3	0	2	5	0	3	8	15	0.466667	0	2	2	0	4.54	37	0	0	0	0	160	54	21.0938	0	0	0	7.42	1	7		2	0	0	0	0
34	2	0	2	6	1	2	9	5	1	0	2	2	0	3.52	23	0	0	0	0	160	54	21.0938	1	1	1	5.96	1	5		2	0	0	0	0
34	2	0	3	5	0	3	7	17	0.411765	1	2	2	0	9.88	36	1	0	0	0	156	45	18.4911	1	1	0	8.65	1	7	2		0	0	0	0
35	3	0	7	6	0	4	6	5	0.4	0	2	1	1	2.68	56	1	0	0	0	161	56	21.6041	0	1	0	8.86	2	2		1	1	0	0	0
28	1	0	11	9	0	1	8	12	0.583333	0	2	2	1	4.61	67	1	0	0	1	161	42	16.2031	0	1	0	4.19	1	7		2	1	0	0	0
29	1	0	2	5	1	3	3	5	0.6	0	2	2	1	7.03	51	0	0	0	0	159	50	19.7777	1	1	0	10.49	1	3		2	1	0	0	0
29	1	0	1.5	9	1	2	10	2	1	0	2	2	0	7.08	47	0	0	0	0	159	55	21.7555	0	0	0	12.36	1	2		2	0	0	0	0
40	3	0	5	12	0	1	10	12	0.5	1	2	2	0	3.54	36	1	0	0	0	162	56	21.3382	0	1	0	3.75	1	6	2		0	0	0	0
34	2	0	1	4	0	3	4	19	0.684211	0	2	2	1	2.67	53	1	0	0	0	158	55	22.0317	0	1	0	7.47	1	13		2	1	0	0	0
26	1	0	2	13	0	1	10	11	0.727273	0	2	2	0	16.39	64	0	0	1	0	155	44	18.3143	0	0	0	4.25	1	8		2	0	0	0	0
34	2	0	1	6	0	1	5	21	0.52381	1	2	2	0	3.51	39	1	0	0	0	158	60	24.0346	0	1	0	5.75	1	11	2		0	0	0	0
45	3	0	2	5	0	3	4	10	0.6	0	2	2	1	5.69	30	1	0	0	0	156	45	18.4911	0	0	0	7.47	1	6		2	1	0	0	0
29	1	0	1.5	7	0	3	8	6	0.833333	0	2	2	0	5.08	21	1	0	0	1	165	58	21.3039	0	1	0	17.88	1	5		2	0	0	0	0
32	2	0	2	12	0	1	14	9	0.888889	1	2	1	1	4.38	35	1	0	0	0	159	56	22.151	1	0	0	7.65	1	8	1		1	0	0	0
28	1	0	1	8	0	1	13	8	0.875	0	2	2	0	3.63	64	0	1	0	2	154	43	18.1312	1	1	0	5.17	1	7		2	0	0	0	0
39	3	0	1	11	0	1	10	8	0.375	0	2	2	1	2.04	25	1	0	0	0	153	52	22.2137	0	1	0	6.86	1	3		2	1	0	0	0
26	1	0	2	6	1	2	7	26	0.576923	0	2	2	1	2.02	12	1	0	0	1	160	54	21.0938	0	0	0	5.01	1	15		2	1	0	0	0
37	3	0	1	11	0	1	13	28	0.464286	0	2	2	0	5.85	48	1	0	0	0	161	65	25.0762	0	1	0	6.07	2	13		2	0	0	0	0
28	1	0	3	6	0	1	10	8	0.125	1	1	2	0	2.66	27	1	0	0	0	150	47	20.8889	0	0	0	8.6	2	1	1	1	0	0	0	0
34	2	0	7	9	0	1	12	14	0.857143	0	2	2	0	5.53	39	0	1	0	0	152	55	23.8054	0	1	0	7.45	1	12		2	0	0	0	0
34	2	0	1	5	0	2	9	31	0.580645	0	2	2	1	4.76	50	1	0	0	0	158	63	25.2363	1	1	1	4.48	1	18		2	1	0	0	0
33	2	0	6	15	1	1	10	7	0.857143	0	2	1	1	15.88	78	0	0	0	0	155	44	18.3143	0	1	0	7.94	1	6		1	1	0	0	0
35	3	0	1	13	1	1	11	9	0.888889	1	1	1	1	4.8	39	1	0	0	0	160	53	20.7031	0	0	0	13.04	1	8	1		1	0	0	0
30	2	0	10	15	0	1	11	6	0.833333	0	2	2	1	12.83	52	0	0	1	0	163	46	17.3134	0	1	0	7.82	1	5		2	1	0	0	0
38	3	0	3	7	0	1	8	25	0.68	1	2	1	0	1.73	27	1	0	0	0	165	63	23.1405	0	1	0	6.55	1	17	1		0	0	0	0
35	3	0	1	5	1	3	8	2	0.5	0	2	2	0	4.15	29	0	0	0	0	152	50	21.6413	0	1	0	7.57	1	1		3	0	0	0	0
31	2	0	1	5	0	3	4	22	0.545455	0	1	2	0	3.99	50	0	0	0	0	161	55	21.2183	0	1	0	8.07	1	12		2	1	1	0	0
38	3	0	1	4	0	3	3	20	0.6	1	2	2	0	3.56	22	1	0	0	0	162	52	19.8141	0	1	0	9.21	1	12	2		0	0	0	0
36	3	0	1	13	1	1	10	13	0.230769	1	2	1	1	3.68	18	1	0	0	0	158	60	24.0346	0	0	0	1.66	2	3	1		1	0	0	0
37	3	0	3	8	0	2	9	2	0.5	1	1	1	0	5.66	54	1	0	0	0	162	50	19.052	1	1	0	8.99	1	1	1		0	0	0	0
26	1	0	2	6	0	1	12	19	0.894737	0	2	2	0	2.42	31	0	0	1	0	160	50	19.5312	0	0	0	8.34	1	17		2	0	0	0	0
40	3	0	3	6	0	2	7	1	1	0	2	1	1	3	11	0	0	1	0	150	54	24	0	1	0	6.94	1	1		1	1	0	0	0
38	3	0	10	6	0	1	4	7	1	0	2	2	0	2.06	49	0	1	0	0	160	54	21.0938	1	0	0	5.83	1	7		2	0	0	0	0
35	3	0	1.5	13	0	1	12	4	1	0	2	2	1	4.26	24	1	0	0	0	164	60	22.3081	0	0	0	7.33	1	4		2	1	0	0	0
40	3	0	4	5	0	1	7	15	0.8	0	2	1	1	3.79	24	0	0	1	0	164	55	20.4491	0	1	0	14.86	2	12		1	1	0	0	0
39	3	0	1	6	1	2	7	15	0.8	0	1	2	0	7.73	41	0	0	0	0	158	60	24.0346	0	1	0	14.97	1	12		2	0	0	0	0
26	1	0	2	7	0	2	8	14	0.642857	1	2	1	1	4.65	40	0	1	0	0	153	51	21.7865	0	0	0	6.85	1	9	1		1	0	0	0
32	2	0	4	18	1	1	12	22	0.681818	0	2	1	0	4.01	17	1	0	0	1	169	60	21.0077	0	1	0	7.55	1	15		1	0	0	0	0
38	3	0	8	11	0	1	4	21	0.52381	1	2	1	0	16.82	99	1	0	0	0	160	55	21.4844	0	1	0	3.94	1	11	1		0	0	0	0
30	2	0	3	7	0	1	9	3	0.333333	1	1	1	0	3.14	34	1	0	0	0	166	63	22.8625	0	0	0	6.99	1	1	1		0	0	0	0
36	3	0	3	6	0	2	7	17	0.705882	1	1	1	0	3.73	10	0	0	1	2	155	45	18.7305	1	1	0	8.25	1	12	1		0	0	0	0
26	1	0	2	14	0	4	14	12	0.833333	0	1	2	1	2.18	11	1	0	0	0	156	66	27.1203	0	0	0	7.03	2	10		2	1	0	0	0
31	2	0	1	14	1	1	11	4	0.75	0	2	1	1	1.66	45	0	0	0	0	160	53	20.7031	0	1	1	6.03	1	3		1	1	0	0	0
35	3	0	4	9	0	1	10	4	1	1	2	2	1	7.82	20	1	0	0	0	159	50	19.7777	0	1	0	5.07	1	4	2		1	0	0	0
31	2	0	2	6	0	1	7	2	0.5	0	2	2	0	5.39	70	1	0	0	1	160	60	23.4375	0	1	0	12.97	1	1		2	0	0	0	0
35	3	0	2	8	0	1	10	17	0.823529	1	1	1	0	2.2	33	0	1	0	0	170	64	22.1453	0	0	0	3.7	1	14	1		0	0	0	0
34	2	0	1	5	0	4	3	4	0.5	0	2	2	1	2.77	11	1	0	0	0	155	47	19.563	0	0	0	8.77	2	2		2	1	0	0	0
30	2	0	8	15	0	1	10	11	0.727273	0	2	2	1	21.65	89	1	0	0	0	158	42	16.8242	0	1	0	7.75	1	8		2	1	0	0	0
31	2	0	1	7	0	4	12	4	1	0	1	1	1	3.64	19	1	0	0	0	163	54	20.3244	0	0	0	10.68	2	4		1	1	0	0	0
38	3	0	5	13	1	1	12	17	0.588235	0	2	2	0	1.99	24	1	0	0	0	165	58	21.3039	0	1	0	5.67	1	10		2	0	0	0	0
31	2	0	5	16	0	1	11	10	0.8	0	2	2	1	3.53	19.07	0	1	0	0	152	51	22.0741	1	1	0	28	1	8		2	1	0	0	0
31	2	0	2	5	1	4	10	4	1	0	1	2	0	4.59	55	1	0	0	1	160	50	19.5312	0	1	0	7.41	2	4		2	0	0	0	0
40	3	0	6	11	1	1	12	14	0.857143	0	1	2	1	3.06	42	0	0	0	0	158	50	20.0288	0	0	0	6.34	2	12		2	1	0	0	0
31	2	0	7	11	0	1	13	17	0.529412	1	2	2	0	3.29	20	1	0	0	0	156	58	23.833	0	1	0	7.21	2	9	2		0	0	0	0
30	2	0	1	5	0	3	8	9	0.222222	0	2	1	1	5.6	53	1	0	0	0	155	49	20.3954	0	1	0	5.9	1	2		1	1	0	0	0
41	3	0	2	6	0	2	9	27	0.703704	1	1	2	0	2.91	36	1	0	0	0	155	44	18.3143	1	1	0	8.31	1	19	2		0	0	0	0
38	3	0	3	6	0	1	10	14	0.642857	1	2	2	1	4.26	13	1	0	0	0	153	42	17.9418	0	1	0	6.27	1	9	2		1	0	0	0
33	2	0	1	11	1	1	8	7	0.428571	1	1	1	0	5.31	33	0	0	0	0	169	53	18.5568	0	1	0	8.38	2	3	1		0	0	0	0
31	2	0	3	14	1	1	11	11	0.818182	0	1	2	0	5.63	26	0	0	0	0	157	51	20.6905	0	1	0	5.86	1	9		2	0	0	0	0
27	1	0	9	6	1	2	9	16	0.75	1	2	2	1	6.05	36	0	0	0	1	169	54	18.9069	0	0	0	5.34	1	12	2		1	0	0	0
27	1	0	5	5	0	2	7	8	0.625	0	2	2	0	4.84	14	1	0	0	0	155	50	20.8117	1	1	0	7.4	1	5		2	1	1	0	0
34	2	0	2.5	5	0	3	5	2	0.5	1	1	1	1	3.45	30	1	0	0	2	160	54	21.0938	1	1	0	12.72	1	1	1		1	0	0	0
27	1	0	5	6	0	3	3	6	0.5	1	1	1	1	5.31	33	0	0	1	0	160	46	17.9688	0	1	0	8.34	1	3	1		1	0	0	0
43	3	0	5	9	0	1	12	16	0.4375	0	2	2	1	2.81	46	1	0	0	0	165	56	20.5693	0	1	0	4.26	2	7		2	1	0	0	0
48	3	0	5	5	0	3	5	12	0.25	1	2	1	0	4.01	28	0	0	1	0	163	52	19.5717	0	1	0	3.98	1	3	1		0	0	0	0
28	1	0	1	5	0	1	8	7	0.285714	1	2	1	0	4.36	95	1	0	0	0	159	50	19.7777	0	1	0	8.52	2	2	1		0	0	0	0
33	2	0	1	5	0	1	7	1	1	0	2	2	0	3.58	34	0	1	0	0	160	54	21.0938	0	0	0	4.51	1	1		2	0	0	0	0
44	3	0	1	5	0	1	6	10	0.8	1	2	2	0	4.78	32	0	0	0	0	166	61	22.1367	0	1	0	6.05	1	8	2		0	0	0	0
35	3	0	4	5	0	3	5	10	0.5	0	2	2	0	3.1	30	0	0	1	0	160	57	22.2656	0	1	0	6.44	1	5		2	0	0	0	0
34	2	0	2	12	0	1	12	22	0.727273	1	1	2	1	19.3	61	1	0	0	1	157	69	27.993	0	1	0	5.76	1	16	2		1	0	0	0
35	3	0	2	13	0	1	11	12	0.666667	1	2	2	1	2	39	1	0	0	0	158	55	22.0317	0	0	0	6.95	2	8	2		1	0	0	0
36	3	0	10	4	1	4	7	23	0.826087	1	2	1	0	3.29	60	0	0	0	0	152	46	19.91	0	1	0	6.08	1	19	1		0	0	0	0
30	2	0	4	6	1	4	10	17	0.235294	0	2	2	0	2.76	11	1	0	0	0	157	43	17.4449	0	1	0	3.7	2	4		2	0	0	0	0
32	2	0	1	6	0	1	7	1	1	0	2	1	0	1.75	65	1	0	0	0	165	53	19.4674	0	1	0	28.26	1	1		1	0	0	0	0
38	3	0	3	5	1	2	4	1	1	0	1	1	0	2.18	14	0	0	0	0	150	60	26.6667	1	1	0	7.68	1	1		1	0	0	0	0
33	2	0	3	5	1	4	6	7	0.857143	1	1	1	1	2.37	7.36	0	0	0	0	163	56	21.0772	0	1	0	7.26	1	6	1		1	0	0	0
34	2	0	3	6	0	4	11	1	1	0	1	1	0	1.03	14	1	0	0	1	160	55	21.4844	0	1	0	9.02	1	1		1	0	0	0	0
30	2	0	1	13	1	1	11	1	1	1	1	1	1	3.47	42	0	0	0	0	160	55	21.4844	0	1	0	7.12	2	1	1		1	0	0	0
35	3	0	3	11	0	1	11	1	1	0	1	1	1	3.9	22	1	0	0	0	158	54	21.6311	1	1	0	13.09	1	1		1	1	0	0	0
39	3	0	2	5	0	2	7	18	0.222222	0	2	1	1	3.64	19	1	0	0	1	160	46	17.9688	0	1	0	10.63	1	4		1	1	0	0	0
38	3	0	7	5	0	3	5	23	0.695652	0	2	2	1	4.09	18	1	0	0	1	152	49	21.2084	0	1	0	9.26	1	16		2	1	0	0	0
34	2	0	2	6	0	2	7	4	0.5	0	2	1	1	5.85	9	0	1	0	1	165	55	20.202	0	1	0	9.27	1	2		1	1	0	0	0
31	2	0	4	9	1	2	15	11	0.909091	0	2	2	0	2.25	14	0	0	0	0	161	44	16.9747	0	0	0	6.54	1	10		2	0	0	0	0
28	1	0	5	7	0	1	10	28	0.5	0	2	2	0	5.44	23	0	0	1	1	165	61	22.4059	0	1	0	8.15	1	14		2	0	0	0	0
31	2	0	6	6	0	2	9	6	0.5	1	2	2	0	2.43	25	1	0	0	2	160	60	23.4375	0	1	0	8.4	1	3	2		0	0	0	0
37	3	0	2.5	5	0	3	8	2	1	1	1	2	0	3.63	31	1	0	0	0	162	56	21.3382	0	0	0	7.83	1	2	2		0	0	0	0
34	2	0	4	4	1	4	6	10	0.6	0	2	2	1	3.19	17	1	0	0	0	161	51	19.6752	0	1	0	10.18	1	6		2	1	0	0	0
33	2	0	5	16	0	1	9	4	0.75	1	2	1	1	2.89	40	0	1	0	1	150	48	21.3333	0	1	0	6.7	1	3	1		1	0	0	0
31	2	0	2	6	1	2	5	8	0.5	1	2	1	0	2.18	14	0	0	0	0	169	55	19.257	0	0	0	7.7	1	4	1		0	0	0	0
36	3	0	10	5	0	3	4	18	0.666667	0	2	2	1	2.61	25	1	0	0	1	166	59	21.4109	1	1	0	5.91	1	12		2	1	0	0	0
33	2	0	9	6	0	3	5	22	0.909091	1	1	2	1	2.61	25	1	0	0	0	158	65	26.0375	0	1	0	4.16	2	20	2		1	0	0	0
32	2	0	1	11	0	1	12	4	0.5	0	2	2	0	4.07	24	0	1	0	0	151	47	20.6131	0	1	0	6.73	2	2		2	1	1	0	0
28	1	0	5	4	0	1	4	6	0.166667	0	2	1	0	3.23	59	0	0	0	1	160	43	16.7969	0	1	0	5.78	1	1		1	0	0	0	0
37	3	0	1	7	0	2	11	7	0.571429	0	2	2	0	5.11	19	1	0	0	0	164	47	17.4747	0	1	0	9.24	2	4		2	0	0	0	0
34	2	0	8	9	0	2	5	5	0.6	0	2	1	0	2.72	41	0	1	0	0	160	54	21.0938	0	1	0	8.38	2	3		1	0	0	0	0
37	3	0	1.5	5	1	1	10	9	0.555556	0	1	2	0	3.4	45	0	0	0	0	158	60	24.0346	0	0	0	7.8	1	5		2	0	0	0	0
35	3	0	2	5	0	3	6	3	1	1	1	1	0	3.74	22	1	0	0	0	163	57	21.4536	0	0	0	8.83	1	3	1		0	0	0	0
33	2	0	2	7	0	2	11	1	1	1	2	1	0	3.91	54	0	1	0	0	155	55	22.8928	0	0	0	17.61	2	1	1		0	0	0	0
36	3	0	1.5	6	0	3	6	13	0.538462	0	1	2	1	2.42	33	1	0	0	0	156	48	19.7239	0	1	0	5.88	2	7		2	1	0	0	0
38	3	0	3	5	0	2	10	1	1	0	1	1	1	4.59	40	1	0	0	0	158	58	23.2335	0	1	0	6.96	1	1		1	1	0	0	0
27	1	0	13	7	0	2	8	3	0.666667	0	1	2	0	4.22	42	1	0	0	1	165	65	23.8751	0	1	0	11.12	1	2		2	0	0	0	0
33	2	0	5	8	1	1	10	1	1	0	1	1	1	3.08	45	1	0	0	0	157	47	19.0677	0	1	0	6.84	1	1		1	1	0	0	0
29	1	0	8	5	0	1	12	28	0.285714	1	1	1	1	4.33	33	0	1	0	0	155	62	25.8065	0	1	0	5.15	1	8	1		1	0	0	0
29	1	0	2	7	0	1	12	8	0.625	0	2	2	0	4.25	30	0	1	0	0	167	64	22.9481	0	0	0	5	1	5		2	0	0	0	0
29	1	0	4	13	1	4	10	11	0.818182	0	2	2	1	4.26	12	0	0	0	1	164	57	21.1927	0	1	0	4.88	1	9		2	1	0	0	0
48	3	0	1	15	1	1	14	7	1	0	2	2	0	6.01	27	1	0	0	0	153	52	22.2137	0	0	1	4.95	2	7		2	0	0	0	0
30	2	0	1	7	0	1	7	12	0.833333	0	2	1	0	2.84	34	0	1	0	0	158	58	23.2335	0	1	0	6.83	2	10		1	0	0	0	0
27	1	0	1	5	0	4	7	23	0.608696	0	2	2	1	2.96	54	1	0	0	0	158	54	21.6311	0	0	0	5.33	1	14		2	1	0	0	0
26	1	0	1.5	5	1	4	7	6	0.666667	1	2	2	0	4.58	64	0	0	0	0	160	65	25.3906	0	0	0	6.65	1	4	2		0	0	1	1(tubal)
25	1	0	2	15	1	1	11	17	0.764706	0	1	2	1	2	22	0	0	0	0	165	52	19.1001	0	0	0	7.01	1	13		2	1	0	0	0
28	1	0	5	13	0	1	11	10	0.7	1	2	1	1	2.02	18	1	0	0	0	159	57	22.5466	0	1	0	6.09	1	7	1		1	0	0	0
33	2	0	1	11	0	2	9	30	0.833333	1	1	1	1	3.98	13	1	0	0	0	155	50	20.8117	0	1	0	9.81	1	25	1		1	0	0	0
28	1	0	2	10	1	1	12	15	0.666667	1	2	1	0	4.51	27	1	0	0	0	170	58	20.0692	0	0	0	9.33	1	10	1		0	0	0	0
30	2	0	3	5	0	2	3	6	0.166667	0	2	1	0	6.45	13	0	0	1	0	156	49	20.1348	1	1	0	7.01	2	1		1	1	1	0	0
38	3	0	2	12	0	1	10	15	0.733333	1	2	1	0	1.88	10	1	0	0	1	155	49	20.3954	0	1	0	4	1	11	1		1	0	0	0
35	3	0	2	5	0	3	5	15	0.4	1	2	2	1	4.13	40	1	0	0	1	164	54	20.0773	1	1	0	9.19	1	6	2		1	0	0	0
29	1	0	2	18	0	1	12	11	0.454545	0	2	2	1	11.76	27	1	0	0	0	165	59	21.6713	0	0	0	5.26	1	5		2	1	0	0	0
36	3	0	1	5	0	3	7	14	0.357143	0	2	2	1	4.51	30	1	0	0	0	160	65	25.3906	0	1	0	6.33	2	5		2	1	0	0	0
33	2	0	7	10	0	1	12	1	1	0	2	1	1	5.7	30	1	0	0	0	155	55	22.8928	0	1	0	9.19	2	1		1	1	0	0	0
38	3	0	4	5	1	3	7	10	0.7	1	2	1	1	4.51	41	0	0	0	1	163	60	22.5827	1	1	0	7.52	1	7	1		1	0	0	0
30	2	0	4	5	1	1	15	21	0.904762	0	2	1	0	5.49	15	0	0	0	0	167	60	21.5139	1	0	0	7.14	1	19		1	1	1	0	0
44	3	0	3	10	1	4	9	24	0.458333	0	1	2	0	4.8	17	1	0	0	0	155	50	20.8117	1	1	0	5.07	1	11		2	0	0	0	0
37	3	0	9	5	1	1	8	8	1	0	2	2	0	2.56	43	0	0	0	0	160	60	23.4375	0	1	1	6.54	1	8		2	0	0	0	0
28	1	0	1	6	0	3	4	11	0.272727	0	2	2	0	4.26	26	1	0	0	0	164	63	23.4236	0	1	0	7.06	1	3		2	0	0	0	0
35	3	0	1	5	0	3	6	5	0.6	0	2	2	0	5.6	38	1	0	0	0	168	61	21.6128	1	1	0	9.15	2	3		2	0	0	0	0
35	3	0	1	12	1	1	10	7	0.714286	0	2	2	0	3.6	30	1	0	0	0	165	61	22.4059	0	1	0	14.06	2	5		2	0	0	0	0
33	2	0	4	10	0	1	12	11	0.545455	1	2	2	1	2.73	41	1	0	0	0	163	46	17.3134	0	1	0	7.47	1	6	2		1	0	0	0
26	1	0	3	6	0	3	5	19	0.473684	1	2	2	1	6.27	35	0	1	0	2	157	51	20.6905	1	1	0	6.99	1	9	2		1	0	0	0
28	1	0	3	8	1	1	12	12	0.666667	1	1	1	0	16.04	42	0	0	0	0	158	63	25.2363	0	1	0	7.83	1	8	1		0	0	0	0
38	3	0	1	5	0	1	12	32	0.625	0	2	2	1	5.68	43	1	0	0	0	157	53	21.5019	0	0	0	7.5	1	20		2	1	0	0	0
36	3	0	1	11	1	1	13	6	0.5	0	2	2	0	8.33	25	1	0	0	0	155	53	22.0604	0	1	0	8.07	2	3		2	0	0	0	0
31	2	0	13	6	0	3	4	10	0.7	0	2	2	0	2.56	43	1	0	0	0	161	50	19.2894	0	0	0	6.4	1	7		2	0	0	0	0
32	2	0	3	6	1	3	8	7	0.428571	0	2	2	1	3.19	17	0	0	0	2	153	52	22.2137	0	1	0	10.25	1	3		2	1	0	0	0
31	2	0	10	8	0	1	11	15	0.466667	0	2	2	0	5.23	56	1	0	0	0	160	57	22.2656	0	0	0	4.86	1	7		2	0	0	0	0
29	1	0	1	9	1	2	10	17	0.647059	0	1	2	0	3.51	13	1	0	0	0	162	57	21.7193	0	1	0	7.63	1	11		2	0	0	0	0
25	1	0	1	5	1	4	8	6	0.833333	0	2	2	0	4.55	62	0	0	0	0	167	65	23.3067	0	1	0	7.14	1	5		2	1	1	0	0
27	1	0	1	9	0	1	12	11	0.545455	1	2	2	1	3.96	47	0	0	0	0	160	50	19.5312	1	0	0	8.36	1	6	2		1	0	0	0
31	2	0	3	6	1	1	6	9	0.888889	0	2	2	0	5.05	33	0	0	0	1	158	45	18.026	0	1	0	7.38	1	8		2	0	0	0	0
33	2	0	1	5	0	4	8	6	0.666667	0	2	2	0	3.21	16	0	1	0	0	157	57	23.1247	0	1	0	6.64	2	4		2	0	0	0	0
43	3	0	1	4	1	3	4	5	0.8	1	1	2	1	2.8	47	0	0	0	0	160	48	18.75	0	1	0	9.3	1	4	2		1	0	0	0
24	1	0	6	11	0	1	10	4	0.75	1	2	2	1	5.55	48	1	0	0	0	165	67	24.6097	0	1	0	6.1	1	3	2		1	0	0	0
34	2	0	3	5	0	4	4	8	0.25	0	2	2	1	5.41	71	0	1	0	2	161	55	21.2183	0	1	0	8.33	1	2		2	1	0	0	0
28	1	0	2	5	0	3	7	2	0.5	0	2	2	1	5.31	36	1	0	0	0	158	51	20.4294	0	0	0	11.33	1	1		2	1	0	0	0
37	3	0	1	11	1	1	11	13	0.692308	1	2	2	1	2.5	45	0	0	0	0	155	50	20.8117	1	1	0	8.93	2	9	2		1	0	0	0
41	3	0	2	6	0	3	7	18	0.666667	0	2	2	0	0.75	29	1	0	0	0	160	55	21.4844	0	0	0	5.59	1	12		2	0	0	0	0
36	3	0	1	5	0	2	9	9	0.666667	1	1	2	1	4.63	11	0	1	0	0	160	53	20.7031	1	1	0	7.15	1	6	2		1	0	0	0
34	2	0	2	13	1	1	11	5	1	0	2	2	1	6.52	10	1	0	0	0	163	53	19.9481	0	0	0	5.14	1	5		2	1	0	0	0
35	3	0	4	9	1	2	8	7	1	0	2	2	1	1.82	10	0	0	0	0	167	62	22.231	0	1	0	7.4	1	7		2	1	0	0	0
38	3	0	8	7	1	2	11	7	0.571429	0	2	2	1	3.48	14	0	0	0	0	158	50	20.0288	0	1	1	6.61	1	4		2	1	0	0	0
41	3	0	1.5	16	1	1	8	5	0.8	0	2	2	0	2.57	20	1	0	0	0	169	67	23.4586	0	0	0	4.69	1	4		2	1	0	0	0
31	2	0	3	6	0	1	7	7	1	0	2	1	0	2.38	104	1	0	0	0	160	55	21.4844	0	1	0	7.57	1	7		1	0	0	0	0
33	2	0	5	11	0	1	10	11	0.545455	0	2	2	0	2.85	58	1	0	0	0	155	46	19.1467	0	1	0	8.07	2	6		2	0	0	0	0
33	2	0	4	6	0	2	4	17	0.647059	0	2	2	1	4.25	12	1	0	0	0	155	58	24.1415	0	1	0	5.73	2	11		2	1	0	0	0
36	3	0	2.5	4	1	2	9	17	0.764706	0	1	2	0	2.94	19	1	0	0	0	165	60	22.0386	0	0	0	9.13	1	13		2	0	0	0	0
35	3	0	2	6	1	4	9	5	0.6	0	1	2	0	5.25	60	0	0	0	0	157	48	19.4734	0	0	0	7.48	1	3		2	0	0	0	0
34	2	0	4	5	0	1	5	1	1	0	2	1	1	5.41	72	0	0	1	0	160	64	25	0	1	0	6.88	1	1		1	1	0	0	0
34	2	0	1.5	8	1	1	12	13	0.615385	1	2	1	0	6.03	36	0	0	0	0	160	54	21.0938	0	1	0	9.43	1	8	1		1	0	0	0
38	3	0	1	9	0	2	9	7	0.714286	0	2	2	0	1.41	63	1	0	0	0	160	54	21.0938	0	1	0	3.23	1	5		2	0	0	0	0
26	1	0	11	6	1	4	5	9	0.555556	0	2	2	0	9.96	72	1	0	0	0	160	50	19.5312	1	0	0	7.03	1	5		2	1	1	0	0
32	2	0	2	12	0	1	11	9	0.777778	1	1	1	1	3.41	52	1	0	0	0	166	60	21.7738	0	0	0	8.61	1	7	1		1	0	0	0
33	2	0	4	5	1	4	8	10	1	1	2	1	0	4.76	12	0	0	0	0	163	67	25.2174	0	1	0	11.33	1	10	1		0	0	0	0
28	1	0	3	6	0	1	8	10	0.5	0	2	2	1	6.91	31	1	0	0	0	159	53	20.9644	0	0	0	11.24	1	5		2	1	0	0	0
31	2	0	2	6	0	4	6	13	1	0	2	2	0	3.26	75	1	0	0	1	162	48	18.2899	0	1	0	3.75	1	13		2	0	0	0	0
34	2	0	1	6	0	2	8	17	0.470588	0	2	2	0	3.15	18	1	0	0	0	164	66	24.539	0	1	0	9.3	1	8		2	0	0	0	0
25	1	0	2	11	0	1	10	5	1	0	2	2	0	3.08	46	0	0	1	0	158	48	19.2277	0	0	0	4.33	1	5		2	1	1	0	0
43	3	0	1	6	1	2	6	8	0.625	0	2	2	1	3.94	25	0	0	0	0	152	52	22.5069	0	1	0	5.87	2	5		2	1	0	0	0
31	2	0	1	6	0	3	5	1	1	0	2	1	0	3.71	41	0	0	0	0	163	68	25.5937	0	0	0	7.17	2	1		1	1	0	0	0
35	3	0	4	11	0	1	10	2	0.5	0	2	1	0	2.54	26	1	0	0	0	165	60	22.0386	0	1	0	6.58	1	1		1	0	0	0	0
36	3	0	1	6	1	1	7	19	0.473684	0	1	2	0	4.78	32	0	0	0	0	155	55	22.8928	0	1	0	6.08	1	9		2	0	0	0	0
35	3	0	3	16	0	1	10	12	0.666667	1	2	1	0	2.77	5	0	1	0	0	170	65	22.4913	0	1	0	3.84	2	8	1		1	0	0	0
29	1	0	2	6	0	2	8	8	0.25	1	2	1	0	1.57	19	0	0	1	1	163	50	18.8189	0	1	0	8.44	1	2	1		0	0	0	0
28	1	0	1	5	1	3	7	7	0.857143	0	2	2	0	2.81	27	1	0	0	0	153	58	24.7768	0	1	1	8.81	1	6		2	1	1	0	0
30	2	0	1	6	0	2	5	21	0.428571	1	2	2	0	6.79	8	1	0	0	0	148	44	20.0877	0	1	0	8.1	1	9	2		0	0	0	0
32	2	0	1	22	0	1	12	1	1	1	2	1	0	11.19	50	1	0	0	0	160	52	20.3125	1	1	0	7.12	1	1	1		0	0	0	0
40	3	0	1	6	0	1	11	6	0.833333	0	2	2	0	5.45	90	1	0	0	0	157	47	19.0677	0	1	0	7.9	2	5		2	0	0	0	0
31	2	0	2	6	0	2	8	7	0.428571	0	2	2	0	5.18	10	0	0	1	0	162	50	19.052	0	0	0	8.49	1	3		2	0	0	0	0
33	2	0	1	6	0	2	9	16	0.5625	0	2	2	1	3.92	17	1	0	0	0	157	53	21.5019	0	1	0	8.47	1	9		2	1	0	0	0
35	3	0	4	6	1	4	4	9	0.777778	0	1	1	1	3.16	81	0	0	0	0	163	62	23.3355	0	1	0	5.78	1	7		1	1	0	0	0
25	1	0	6	9	0	1	13	7	0.571429	0	2	1	1	1.93	22	0	1	0	0	158	62	24.8358	0	1	0	7.14	1	4		1	1	0	0	0
35	3	0	1	5	0	1	10	34	0.823529	1	1	1	1	4.8	31	1	0	0	0	160	52	20.3125	0	1	0	5.71	1	28	1		1	0	0	0
33	2	0	9	6	0	3	3	1	1	1	1	2	1	6.01	21	1	0	0	1	166	65	23.5883	0	0	0	14.05	1	1	2		1	0	0	0
40	3	0	2	8	1	1	8	6	0.666667	0	2	2	1	5.35	64	1	0	0	0	158	55	22.0317	0	0	1	5.32	1	4		2	1	0	0	0
33	2	0	1.5	4	0	3	3	5	0.8	0	1	2	1	3.41	35	0	0	0	0	163	58	21.83	0	0	0	9.69	1	4		2	1	0	0	0
34	2	0	5	6	1	1	7	1	1	1	1	1	1	7.35	56	0	0	0	0	160	54	21.0938	0	1	0	9.35	2	1	1		1	0	0	0
33	2	0	6	9	1	2	11	8	0.75	0	1	2	1	2.18	43	0	0	0	0	158	53	21.2306	0	1	0	8.5	1	6		2	1	0	0	0
36	3	0	1	6	0	3	10	26	0.230769	0	2	1	0	4.63	50	0	1	0	0	156	52	21.3675	0	1	0	6.15	1	6		1	0	0	0	0
43	3	0	1	5	0	3	9	1	1	1	1	1	0	3.78	44	0	1	0	0	163	55	20.7008	0	0	0	10.15	1	1	1		0	0	0	0
34	2	0	5	5	0	3	4	2	0.5	0	2	1	0	3.77	51	1	0	0	1	167	53	19.0039	0	1	0	8.35	2	1		1	0	0	0	0
34	2	0	1	12	0	1	8	13	0.384615	0	2	2	0	3.58	68	1	0	0	0	160	68	26.5625	0	1	0	8.68	1	5		2	0	0	0	0
28	1	0	1.5	5	1	3	4	12	0.583333	1	2	1	1	5.25	17	0	0	0	0	163	52	19.5717	1	1	0	6.71	1	7	1		1	0	0	0
34	2	0	2	6	1	4	8	23	0.695652	0	2	1	0	2.73	19	1	0	0	1	155	50	20.8117	0	1	0	5.66	2	16		1	0	0	0	0
33	2	0	2	10	0	4	8	1	1	1	1	1	0	7.51	62	1	0	0	0	162	60	22.8624	0	0	0	31.2	2	1	1		1	1	0	0
27	1	0	1	11	0	1	12	3	1	1	1	1	0	5.5	25	1	0	0	0	167	47	16.8525	0	1	0	7.09	2	3	1		0	0	0	0
32	2	0	2	6	0	1	8	7	0.571429	1	1	1	0	4.01	33	0	0	1	1	160	50	19.5312	0	1	0	8.94	2	4	1		0	0	0	0
28	1	0	4	10	0	1	10	6	0.5	1	2	1	1	6.76	34	0	1	0	2	160	54	21.0938	0	0	0	5.4	1	3	1		1	0	0	0
28	1	0	2	11	0	1	11	17	0.705882	0	2	2	0	2.52	32	1	0	0	0	165	56	20.5693	1	1	0	5.44	1	12		2	0	0	0	0
33	2	0	1	5	1	3	5	13	0.538462	0	1	1	1	3.9	37	0	0	0	0	160	50	19.5312	1	1	0	6.72	1	7		1	1	0	0	0
30	2	0	1	5	0	3	5	11	0.909091	0	2	2	1	4.38	21	1	0	0	0	158	61	24.4352	0	0	1	10.99	1	10		2	1	0	0	0
29	1	0	4	13	1	1	10	12	0.5	0	2	2	1	8.25	45	0	0	0	0	158	49	19.6283	0	1	0	8.31	2	6		2	1	0	0	0
29	1	0	10	5	0	1	11	11	0.818182	1	1	1	0	5.04	70	1	0	0	0	158	46	18.4265	0	0	0	2.61	1	9	1		1	1	0	0
38	3	0	6	6	0	3	9	5	0.4	0	2	2	0	1.85	16	1	0	0	1	165	60	22.0386	0	1	0	8.14	1	2		2	0	0	0	0
30	2	0	3	6	0	3	7	18	0.833333	1	1	1	0	5.56	41	0	0	0	0	155	53	22.0604	0	1	0	6.95	1	15	1		0	0	1	1(tubal)
29	1	0	11	4	0	2	6	3	0.333333	0	2	1	0	3.62	14	0	0	0	2	160	60	23.4375	0	1	0	7.88	2	1		1	0	0	0	0
34	2	0	3	6	1	2	9	21	1	0	2	2	0	3.52	23	0	0	0	0	157	59	23.9361	0	1	0	6	2	21		2	0	0	0	0
30	2	0	3	12	0	1	14	5	1	0	2	2	1	3.33	38	1	0	0	0	160	48	18.75	0	1	0	7.52	1	5		2	1	0	0	0
33	2	0	7	4	1	4	4	12	0.583333	1	2	1	1	3.6	84	0	0	0	0	160	54	21.0938	0	1	0	9.27	1	7	1		1	0	0	0
31	2	0	1	17	0	1	10	7	0.285714	0	2	2	0	3.78	47	1	0	0	0	158	45	18.026	1	0	0	8.96	1	2		2	0	0	0	0
25	1	0	7	8	0	1	9	2	1	0	2	2	0	6.34	34	1	0	0	0	160	51	19.9219	0	0	0	8.15	1	2		2	0	0	0	0
27	1	0	4	12	0	1	11	13	0.615385	1	1	2	1	5.07	48	1	0	0	0	160	70	27.3438	0	0	0	8.65	2	8	2		1	0	0	0
26	1	0	11	6	0	2	5	12	0.416667	1	1	1	1	1.68	13	1	0	0	0	155	50	20.8117	1	1	0	7.5	1	5	1		1	0	0	0
45	3	0	7	5	0	3	5	4	1	0	2	2	1	2.74	36	1	0	0	1	161	54	20.8325	0	1	0	6.79	1	4		2	1	0	0	0
42	3	0	3	5	0	2	7	12	0.833333	0	2	2	0	5.47	10	1	0	0	0	158	53	21.2306	0	1	0	6.72	1	10		2	0	0	0	0
32	2	0	1	8	0	2	8	4	0.75	0	1	2	0	2.1	55	0	0	1	0	160	60	23.4375	0	1	0	8.74	1	3		2	0	0	0	0
33	2	0	4	9	1	1	10	12	0.833333	1	1	1	1	7.71	34	0	0	0	0	167	58	20.7967	0	1	0	5.96	1	10	1		1	0	0	0
34	2	0	1	9	1	1	12	28	0.821429	1	2	1	1	3.16	39	1	0	0	0	154	45	18.9745	0	1	0	10.7	2	23	1		1	0	0	0
36	3	0	1	12	0	1	10	4	0.75	1	2	2	1	12.21	35	1	0	0	0	175	75	24.4898	0	0	0	6.69	1	3	2		1	0	0	0
45	3	0	2	5	0	1	7	25	0.92	0	2	2	1	3.1	30	0	1	0	0	160	62	24.2188	0	0	0	6.5	2	23		2	1	0	0	0
26	1	0	1	13	0	1	12	6	0.5	0	2	2	1	1.18	19	1	0	0	2	165	58	21.3039	0	1	0	10.88	1	3		2	1	0	0	0
32	2	0	1.5	15	0	1	12	3	0.333333	0	2	1	0	6.89	22	1	0	0	0	170	55	19.0311	0	0	0	9.97	2	1		1	0	0	0	0
29	1	0	3	11	0	1	9	5	0.4	0	2	2	1	2.48	24	1	0	0	0	155	57	23.7253	0	0	0	4.29	1	2		2	1	0	0	0
29	1	0	1.5	5	1	1	10	10	0.7	0	2	2	0	4.26	121.11	0	0	0	0	162	57	21.7193	0	0	0	8.75	2	7		2	0	0	0	0
38	3	0	8	5	1	3	9	11	0.636364	1	2	2	1	3.27	31	0	0	0	0	157	48	19.4734	0	0	0	6.79	2	7	2		1	0	0	0
27	1	0	2	6	1	3	6	32	0.5	0	2	2	0	4.09	35	1	0	0	0	160	49	19.1406	0	0	0	6.14	1	16		2	0	0	0	0
30	2	0	6	11	1	1	13	20	0.7	0	2	2	0	4.01	34	1	0	0	0	160	55	21.4844	0	1	0	7.83	2	14		3	0	0	0	0
26	1	0	2	15	0	1	10	2	0.5	0	1	1	0	2.29	29	1	0	0	0	158	55	22.0317	0	0	1	4.32	1	1		1	0	0	0	0
40	3	0	5	12	0	1	9	3	1	0	2	2	0	1.19	21	0	1	0	0	158	54	21.6311	0	1	0	9.38	1	3		2	0	0	0	0
32	2	0	3	15	0	1	13	1	1	0	2	1	1	3.06	33	1	0	0	2	160	58	22.6562	0	1	0	6.96	1	1		1	1	0	0	0
39	3	0	1	7	0	1	12	17	0.823529	0	2	2	1	6.15	39	1	0	0	0	164	48	17.8465	0	1	1	7.62	1	14		2	1	0	0	0
34	2	0	4	5	0	3	8	9	0.666667	1	2	1	1	4	42	1	0	0	0	158	54	21.6311	0	1	0	4.51	1	6	1		1	0	0	0
25	1	0	3	7	0	4	9	2	0.5	0	2	2	1	2	35	1	0	0	0	155	57	23.7253	0	0	0	11.2	1	1		2	1	0	0	0
31	2	0	4	12	1	1	11	10	0.6	1	1	1	1	1.83	49	0	0	0	0	165	75	27.5482	0	1	0	7.2	1	6	1		1	0	0	0
25	1	0	6	15	1	1	9	7	0.714286	0	2	2	1	5.5	19	1	0	0	0	160	60	23.4375	0	1	0	7.11	1	5		2	1	0	0	0
42	3	0	2	14	1	1	12	14	0.714286	1	1	1	1	2.21	50	0	0	0	0	170	65	22.4913	0	0	0	5.39	1	10	1		1	0	0	0
35	3	0	3	10	0	1	9	9	1	1	2	1	0	4.34	22	1	0	0	1	162	51	19.433	0	1	0	6.82	1	9	1		0	0	0	0
27	1	0	1	13	1	1	12	2	1	0	1	2	1	6.32	25	1	0	0	0	164	50	18.5901	0	0	0	8.26	1	2		2	1	0	0	0
30	2	0	5	15	0	1	10	13	0.538462	0	2	1	0	3.7	47	1	0	0	0	163	60	22.5827	0	1	0	8.16	1	7		1	0	0	0	0
34	2	0	5	10	0	1	10	14	0.642857	0	1	2	0	5.29	33	0	0	0	0	163	52	19.5717	0	1	1	6.75	1	9		2	0	0	0	0
33	2	0	3	14	0	1	12	24	0.375	1	2	1	1	7.86	27	1	0	0	0	167	68	24.3824	0	0	0	5.45	2	9	1		1	0	0	0
26	1	0	3	6	1	1	6	6	0.333333	0	2	2	0	7.52	43	0	0	0	0	158	47	18.8271	0	0	0	6.95	1	2		2	0	0	1	1(tubal)
34	2	0	2	5	0	4	5	4	1	1	1	2	1	5.11	66	1	0	0	0	155	52	21.6441	0	0	0	10.46	1	4	2		1	0	0	0
38	3	0	1	6	0	2	10	1	1	1	1	1	1	3.21	61	1	0	0	0	160	48	18.75	0	0	0	7.11	2	1	1		1	0	0	0
34	2	0	3	6	0	4	8	1	1	0	2	1	1	3.48	35	0	1	0	0	157	53	21.5019	0	0	0	9.32	1	1		1	1	0	0	0
31	2	0	4	14	0	1	17	1	1	0	2	1	1	2.29	23	1	0	0	0	154	58	24.4561	0	1	0	7.52	1	1		1	1	0	0	0
23	1	0	3	8	0	1	9	5	0.8	1	2	1	0	2.04	10	1	0	0	0	160	48	18.75	0	1	0	10.25	1	4	1		0	0	0	0
30	2	0	9	10	0	1	8	1	1	0	2	1	0	6.73	29	1	0	0	0	167	52	18.6453	0	1	0	7.98	2	1		1	1	1	0	0
31	2	0	1	5	0	1	5	3	0.666667	0	2	1	0	3.82	43	0	0	1	0	156	53	21.7784	1	0	0	23.72	1	2		1	0	0	0	0
34	2	0	1.5	6	1	1	10	7	0.571429	0	2	2	1	6.4	21	0	0	0	0	165	55	20.202	1	1	0	10.76	2	4		2	1	0	0	0
27	1	0	1	6	1	1	9	3	0.666667	0	2	2	0	3.69	24	0	0	0	0	153	54	23.0681	0	1	0	12.64	1	2		2	1	1	0	0
34	2	0	1	5	0	4	7	13	0.538462	1	2	1	1	3.87	35	1	0	0	0	163	58	21.83	1	1	0	3.99	1	7	1		1	0	0	0
31	2	0	10	6	0	3	7	22	0.727273	0	2	2	1	5.83	29	1	0	0	1	172	52	17.5771	0	1	0	4.94	1	16		3	1	0	0	0
33	2	0	1	6	0	1	9	15	0.733333	1	2	2	0	5.92	43	1	0	0	0	170	65	22.4913	1	1	0	7	2	11	2		0	0	0	0
35	3	0	2	6	0	4	3	11	0.909091	0	2	2	1	10.37	35	0	1	0	1	158	55	22.0317	0	1	0	6.64	2	10		2	1	0	0	0
31	2	0	5	11	1	1	10	18	0.944444	0	1	1	1	5.75	10	0	0	0	1	150	48	21.3333	0	1	0	7.87	1	17		1	1	0	0	0
36	3	0	2	10	0	2	9	18	0.222222	0	1	1	0	5.4	38	0	0	1	0	162	49	18.6709	1	1	0	4.34	1	4		1	0	0	0	0
38	3	0	2.5	13	1	1	10	14	0.0714286	0	2	2	1	17.14	60	0	0	0	0	165	54	19.8347	0	0	0	5.09	1	1		2	1	0	0	0
39	3	0	2	15	1	1	10	15	0.666667	0	2	2	1	2.42	62	1	0	0	1	162	55	20.9572	0	1	0	7.76	1	10		2	1	0	0	0
28	1	0	5	6	0	1	13	1	1	0	1	1	0	5.09	42	0	1	0	0	160	44	17.1875	0	0	0	6.83	1	1		1	0	0	0	0
28	1	0	15	7	0	2	9	6	0.666667	0	1	2	0	5.09	39	0	1	0	0	158	58	23.2335	0	1	0	8.3	1	4		2	0	0	0	0
35	3	0	3	16	0	1	10	7	0.428571	1	2	1	1	3.02	73	0	1	0	1	158	52	20.83	0	1	0	6.74	1	3	1		1	0	0	0
29	1	0	5	12	0	1	6	1	1	0	2	1	0	17.42	75	1	0	0	0	163	59	22.2063	0	1	0	11.83	1	1		1	0	0	0	0
43	3	0	4	5	0	3	8	23	0.695652	0	2	2	0	7.26	17	0	1	0	0	160	51	19.9219	0	1	0	7.27	2	16		2	0	0	0	0
31	2	0	3	15	0	1	10	1	1	0	2	1	0	6.77	27	1	0	0	0	163	61	22.9591	0	1	0	10.54	1	1		1	0	0	0	0
38	3	0	1.5	5	0	3	3	16	0.875	0	2	2	1	7.19	17	0	0	0	1	160	55	21.4844	0	1	0	8.15	2	14		2	1	0	0	0
41	3	0	3	5	0	2	7	23	0.652174	0	2	2	1	3.33	56	1	0	0	0	163	70	26.3465	0	1	0	5.96	1	15		2	1	0	0	0
44	3	0	5	11	1	1	11	7	0.285714	0	2	2	0	2.1	55	0	0	0	0	155	47	19.563	0	0	1	8.92	1	2		2	0	0	0	0
33	2	0	1	6	0	4	6	15	0.4	0	2	2	0	7.64	19	1	0	0	0	165	55	20.202	0	1	0	7.6	1	6		2	0	0	0	0
30	2	0	1	5	0	4	8	16	0.5	0	2	2	0	9.84	11	1	0	0	0	163	75	28.2284	1	1	0	11.37	1	8		2	0	0	0	0
37	3	0	7	10	0	1	10	21	0.714286	0	2	2	0	7.58	56	1	0	0	0	163	57	21.4536	0	1	0	6.63	2	15		2	1	1	0	0
39	3	0	4	4	1	4	9	6	0.666667	0	2	2	0	2.98	35	0	0	0	0	156	60	24.6548	0	1	0	8.96	1	4		2	0	0	0	0
41	3	0	2	6	0	1	6	3	1	0	1	2	0	2.02	204	0	0	1	0	165	65	23.8751	0	0	0	10.32	1	3		2	0	0	0	0
28	1	0	8	7	1	3	9	18	0.611111	1	2	1	1	2.92	49	0	0	0	1	158	45	18.026	0	1	0	8.74	1	11	1		1	0	0	0
29	1	0	1	8	0	1	9	1	1	0	2	1	0	3.61	4	0	1	0	0	168	56	19.8413	0	0	0	7.15	2	1		1	0	0	0	0
42	3	0	1	7	0	1	3	6	0.833333	1	1	1	0	0.36	11	0	0	0	0	155	57	23.7253	0	1	0	5.75	1	5	1		0	0	0	0
29	1	0	5	6	0	4	9	7	0.571429	0	2	1	0	3.05	67	0	0	1	2	162	57	21.7193	0	0	0	5.9	1	4		1	0	0	0	0
30	2	0	4	7	0	1	10	1	1	0	2	1	1	5.94	19	1	0	0	1	150	44	19.5556	1	0	0	7.7	2	1		1	1	0	0	0
34	2	0	3	5	0	2	7	6	0.666667	0	2	1	1	2.92	49	1	0	0	1	157	57	23.1247	0	1	0	8.67	1	4		1	1	0	0	0
31	2	0	7	6	0	1	11	4	0.75	1	2	2	1	5.97	67	0	0	1	0	160	47	18.3594	0	1	0	9.52	1	3	2		1	0	0	0
30	2	0	5	7	0	2	12	9	0.333333	0	2	2	1	5.63	44	1	0	0	0	156	52	21.3675	0	0	0	4.31	1	3		2	1	0	0	0
29	1	0	5	6	0	1	9	1	1	1	1	1	0	4.37	23	0	1	0	1	160	52	20.3125	0	1	0	6.86	1	1	1		0	0	0	0
34	2	0	1	4	0	4	3	4	0.5	1	2	1	1	2.68	56	1	0	0	0	155	52	21.6441	0	1	0	8.8	2	2	1		1	0	0	0
29	1	0	3	6	1	1	5	9	0.777778	0	2	2	1	3.22	88	0	0	0	0	160	48	18.75	0	1	0	7.06	2	7		2	1	0	0	0
32	2	0	1	6	0	1	8	12	0.666667	0	1	2	0	3.46	38	0	1	0	0	165	56	20.5693	0	1	0	12.13	2	8		2	0	0	0	0
32	2	0	2.5	5	1	1	5	20	0.4	1	2	1	1	4	42	0	0	0	0	150	41	18.2222	0	0	0	4.63	1	8	1		1	0	0	0
27	1	0	15	8	0	3	7	9	0.555556	1	1	1	0	2.03	45	0	1	0	0	157	45	18.2563	0	1	0	8.06	1	5	1		1	1	0	0
39	3	0	2	6	0	1	9	1	1	0	1	1	1	4.73	38	1	0	0	1	164	53	19.7055	0	1	0	4.44	1	1		1	1	0	0	0
32	2	0	4	5	1	4	3	8	0.875	1	1	2	0	4.17	66	0	0	0	0	158	57	22.8329	0	0	0	8.72	1	7	2		0	0	0	0
35	3	0	2	6	1	2	8	17	0.588235	0	2	2	1	5.09	13	0	0	0	0	165	53	19.4674	0	0	0	8.08	1	10		2	1	0	0	0
26	1	0	1	6	0	3	8	20	0.5	0	2	2	0	5.68	43	1	0	0	0	155	40	16.6493	0	1	0	7.47	2	10		2	0	0	0	0
33	2	0	11	5	0	1	5	6	0.666667	0	2	2	0	3.77	30	0	1	0	0	166	48	17.4191	0	1	0	6.59	1	4		2	0	0	0	0
34	2	0	1	8	1	1	11	10	0.8	1	1	1	1	2.69	23	0	0	0	0	159	50	19.7777	0	1	1	12.16	1	8	1		1	0	0	0
31	2	0	1	5	1	4	9	14	0.714286	0	2	2	0	3.25	18	0	0	0	0	160	50	19.5312	0	0	0	7.56	1	10		2	0	0	0	0
30	2	0	3	4	0	2	12	17	0.411765	0	2	2	1	3.02	48	0	0	1	0	158	47	18.8271	0	0	0	5.73	1	7		2	1	0	0	0
29	1	0	1.5	6	1	2	8	5	0.8	0	2	2	0	3.63	15	0	0	0	0	159	50	19.7777	0	0	0	8.92	1	4		2	0	0	0	0
38	3	0	3	14	1	1	11	2	0.5	0	2	1	1	3.26	31	1	0	0	0	161	58	22.3757	0	0	0	8.15	1	1		1	1	0	0	0
32	2	0	5	5	0	1	3	11	0.272727	0	2	2	0	8.89	46	1	0	0	0	158	57	22.8329	0	1	0	10.16	1	3		2	0	0	0	0
31	2	0	1	5	0	1	6	5	0.8	0	2	2	0	14.11	44	1	0	0	0	155	60	24.974	0	0	0	7.39	1	4		2	0	0	0	0
31	2	0	1.5	15	0	2	12	35	0.628571	0	2	2	1	5.7	35	1	0	0	0	162	55	20.9572	0	0	0	8.52	1	22		2	1	0	0	0
27	1	0	3	10	0	1	13	22	0.590909	1	1	2	1	8.86	31	1	0	0	0	160	65	25.3906	0	1	0	7.5	1	13	2		1	0	0	0
36	3	0	8	6	1	3	10	2	0.5	1	2	1	0	1.76	20	1	0	0	0	150	54	24	0	1	0	11.93	1	1	1		0	0	0	0
28	1	0	1	7	0	3	4	9	0.888889	1	2	2	1	4.24	29	1	0	0	0	170	70	24.2215	0	1	0	7.46	1	8	2		1	0	0	0
33	2	0	4	6	1	2	8	2	0.5	1	1	1	1	3.68	47	0	0	0	0	158	44	17.6254	0	0	0	6.3	1	1	1		1	0	0	0
35	3	0	3	9	0	1	13	24	0.708333	0	1	2	0	5.25	21	1	0	0	1	160	60	23.4375	0	1	0	7.41	1	17		2	0	0	0	0
32	2	0	6	5	1	4	6	8	0.875	1	2	1	1	3.6	84	0	0	0	0	158	56	22.4323	0	0	0	9.31	1	7	1		1	0	0	0
33	2	0	4	6	0	3	4	15	0.266667	0	1	2	0	3.91	32	1	0	0	0	160	60	23.4375	0	0	1	2.49	1	4		2	0	0	0	0
31	2	0	5	6	1	1	7	12	0.583333	0	2	2	1	5.45	90	1	0	0	1	160	54	21.0938	0	1	0	7.8	1	7		2	1	0	0	0
34	2	0	5	7	1	1	9	6	1	0	2	1	1	12.18	154	0	0	0	0	157	48	19.4734	0	1	0	8.14	1	6		1	1	0	0	0
27	1	0	3	14	0	1	14	20	0.85	0	1	2	1	5.19	20	0	0	1	0	160	61	23.8281	0	1	0	3.03	2	17		2	1	0	0	0
37	3	0	5	6	0	2	9	3	0.333333	0	1	1	1	2.66	46	0	0	1	0	164	50	18.5901	0	1	0	21.97	2	1		1	1	0	0	0
38	3	0	2	6	1	2	7	2	1	0	2	1	0	3.25	22	0	0	0	0	163	59	22.2063	1	1	0	8.23	2	2		1	1	1	0	0
28	1	0	1.5	6	1	2	6	9	1	0	2	2	0	4.24	22	0	0	0	0	160	59	23.0469	0	0	0	9.85	1	9		2	0	0	0	0
30	2	0	1	5	0	1	8	7	0.714286	1	1	1	0	5.54	26	0	0	0	0	147	50	23.1385	0	1	0	10.78	1	5	1		0	0	0	0
27	1	0	1	5	1	3	11	18	0.722222	0	2	2	0	8.14	37	1	0	0	0	160	45	17.5781	0	0	0	7.02	2	13		2	0	0	1	1(tubal)
29	1	0	9	17	0	1	10	20	0.3	1	2	1	1	5.05	48	1	0	0	0	158	55	22.0317	0	1	0	6.83	1	6	1		1	0	0	0
27	1	0	3	4	0	1	4	11	0.727273	0	1	2	0	2.96	54	1	0	0	1	163	63	23.7118	0	0	0	5.26	1	8		2	0	0	0	0
46	3	0	1	9	0	1	8	20	0.55	0	1	1	1	5.99	72	0	1	0	0	156	48	19.7239	1	1	0	7.07	1	11		1	1	0	0	0
37	3	0	2	6	0	4	7	12	0.333333	0	2	1	0	6.79	14	1	0	0	0	155	54	22.4766	0	0	0	7.68	1	4		1	1	1	0	0
48	3	0	5	12	0	1	13	7	0.571429	1	2	2	1	2.93	39	0	0	1	0	167	72	25.8166	0	1	0	8.65	1	4	2		1	0	0	0
34	2	0	5	11	1	1	10	2	0.5	1	2	1	1	14.24	14.71	0	0	0	0	158	57	22.8329	0	1	0	12.37	1	1	1		1	0	0	0
29	1	0	10	7	0	1	11	5	0.2	0	2	1	0	4.48	33	0	0	0	1	160	55	21.4844	0	1	0	7.9	1	1		1	0	0	0	0
34	2	0	2	5	0	1	11	8	0.375	0	2	1	0	5.21	46	0	1	0	0	161	44	16.9747	1	1	0	7.52	2	3		1	1	1	0	0
32	2	0	7	6	1	3	8	23	0.304348	1	2	2	0	2.82	52	0	0	0	0	162	52	19.8141	0	1	0	4.51	1	7	2		0	0	0	0
32	2	0	10	6	0	4	5	21	0.380952	1	2	2	1	2.76	55	1	0	0	0	165	55	20.202	0	1	0	6.18	1	8	2		1	0	0	0
30	2	0	12	5	0	4	5	7	1	1	2	2	1	3.83	59	1	0	0	0	157	49	19.8791	0	0	0	5.23	1	7	2		1	0	0	0
38	3	0	2	6	0	3	9	1	1	0	2	1	1	3.9	30	1	0	0	0	160	69	26.9531	0	0	0	9.15	2	1		1	1	0	0	0
35	3	0	7	10	1	4	9	7	0.857143	1	1	1	1	2.63	17	0	0	0	0	160	50	19.5312	0	1	0	6.71	2	6	1		1	0	0	0
29	1	0	6	5	1	3	8	5	0.4	0	2	1	0	2.35	49	0	0	0	0	160	66	25.7812	0	1	0	8.65	2	2		1	0	0	0	0
33	2	0	1.5	14	0	2	8	1	1	1	1	1	0	1.17	47	0	1	0	0	155	55	22.8928	0	0	0	10.6	1	1	1		0	0	0	0
38	3	0	1	6	0	1	11	10	0.9	1	1	1	0	7.28	33	1	0	0	0	160	55	21.4844	0	0	0	6.59	2	9	1		0	0	0	0
22	1	0	3	6	0	3	5	1	1	0	2	1	1	3.69	26	1	0	0	1	155	67	27.8876	0	1	0	7.65	1	1		1	1	0	0	0
32	2	0	1	9	1	1	9	1	1	1	2	2	1	1.88	77	1	0	0	0	164	47	17.4747	0	0	0	8.02	1	1	2		1	0	0	0
35	3	0	5	6	0	1	13	17	0.411765	0	2	2	0	7.21	229	1	0	0	0	160	53	20.7031	0	1	0	27	1	7		2	0	0	0	0
29	1	0	2	14	0	1	13	8	0.75	1	1	1	0	5.69	20	0	0	1	0	158	51	20.4294	0	0	0	6.8	1	6	1		0	0	0	0
29	1	0	2	9	0	2	8	1	1	0	2	1	1	7.86	17	1	0	0	0	165	60	22.0386	0	0	0	12.23	1	1		1	1	0	0	0
26	1	0	1.5	11	1	1	12	3	0.666667	1	2	2	1	5.79	16	1	0	0	0	159	47	18.591	0	1	0	8.39	2	2	2		1	0	0	0
30	2	0	1	8	0	1	10	3	0.666667	1	2	2	1	1.99	21	0	1	0	0	160	66	25.7812	0	1	0	8.09	1	2	2		1	0	0	0
31	2	0	1.5	6	0	2	7	7	0.857143	0	1	2	1	1.69	10	0	0	0	0	159	56	22.151	0	0	0	8.16	1	6		2	1	0	0	0
35	3	0	3	5	0	1	5	22	0.727273	1	1	2	1	4.84	47	1	0	0	2	165	54	19.8347	0	1	0	6.82	1	16	2		1	0	0	0
31	2	0	1.5	6	0	1	10	5	0.6	0	2	1	0	3.6	28	1	0	0	0	155	60	24.974	0	0	0	6.48	1	3		1	0	0	0	0
33	2	0	1	6	1	2	7	7	0.571429	0	2	2	1	9.11	10	0	0	0	0	165	58	21.3039	0	0	0	8.01	2	4		2	1	0	0	0
31	2	0	2	12	0	1	11	14	0.428571	0	1	2	1	4.88	19	1	0	0	0	160	57	22.2656	0	0	0	8.17	1	6		2	1	0	0	0
38	3	0	2	6	1	1	7	2	0.5	0	2	1	0	2.91	108	0	0	0	0	170	65	22.4913	1	1	0	8.38	1	1		1	0	0	0	0
32	2	0	3	18	1	1	10	1	1	1	1	1	1	4.76	33	0	0	0	0	160	58	22.6562	1	0	0	6.95	2	1	1		1	0	0	0
33	2	0	2	5	0	1	9	29	0.62069	0	2	1	0	5.42	28	0	0	0	2	159	56	22.151	0	1	0	8.52	1	18		1	0	0	0	0
31	2	0	2	6	0	4	9	9	0.888889	0	2	1	0	10.88	19	1	0	0	1	160	52	20.3125	1	1	0	8.53	1	8		1	1	1	0	0
38	3	0	1	13	0	1	9	2	0.5	1	2	1	0	2.77	25	0	0	1	0	160	53	20.7031	0	1	0	8.01	1	1	1		0	0	0	0
35	3	0	3	13	0	1	9	1	1	0	2	1	1	5.6	82	1	0	0	1	164	52	19.3337	0	1	0	6.96	1	1		1	1	0	0	0
34	2	0	12	5	0	4	9	1	1	0	2	1	0	3.37	82	1	0	0	0	155	55	22.8928	0	1	0	9.92	2	1		1	0	0	0	0
31	2	0	1	18	0	1	10	1	1	0	2	1	0	3.94	28	1	0	0	0	157	64	25.9645	0	0	0	7.88	1	1		1	0	0	0	0
30	2	0	1	16	0	1	12	26	0.807692	0	1	2	1	3.65	22	1	0	0	0	156	51	20.9566	0	0	0	7.01	1	21		2	1	0	0	0
27	1	0	8	8	1	1	14	5	0.8	0	1	1	0	4.21	29	0	0	0	0	155	50	20.8117	0	1	0	7.58	1	4		1	0	0	0	0
31	2	0	1	12	1	1	11	7	0.857143	1	1	1	1	4.47	36	1	0	0	0	161	55	21.2183	0	1	0	9.93	1	6	1		1	0	0	0
34	2	0	8	6	0	1	8	7	0.428571	0	2	1	0	6.78	41	1	0	0	0	155	60	24.974	0	1	0	15.44	1	3		1	0	0	0	0
32	2	0	1.5	7	0	1	9	10	0.4	0	1	2	0	2.08	124.78	1	0	0	0	158	50	20.0288	0	0	0	8.67	1	4		2	0	0	0	0
31	2	0	4	5	0	2	9	14	0.571429	1	1	1	0	3.6	45	1	0	0	0	168	74	26.2188	0	1	0	8.5	1	8	1		0	0	0	0
36	3	0	5	10	0	1	10	10	0.3	1	1	1	0	1.49	11	0	0	1	1	158	58	23.2335	0	1	0	4.87	1	3	1		0	0	0	0
39	3	0	1	6	1	1	9	7	0.714286	0	2	2	1	4.33	166	1	0	0	0	158	56	22.4323	0	0	0	6.36	1	5		2	1	0	0	0
30	2	0	2	5	0	4	10	9	0.777778	1	1	1	0	5.45	58	0	0	0	0	162	69	26.2917	0	0	1	8.15	1	7	1		0	0	0	0
32	2	0	8	7	0	1	12	6	0.833333	1	1	2	1	1.82	33	0	0	0	1	169	68	23.8087	0	1	1	10.29	2	5	2		1	0	0	0
28	1	0	2	5	0	1	8	1	1	0	2	1	1	5.54	176.16	1	0	0	0	160	73	28.5156	0	0	0	6.79	2	1		1	1	0	0	0
33	2	0	7	6	0	2	8	24	0.791667	0	2	2	0	4.09	21	1	0	0	1	165	58	21.3039	0	1	0	7.6	1	19		2	0	0	0	0
31	2	0	3	11	0	1	9	7	0.857143	1	2	1	1	4.25	16	1	0	0	0	160	52	20.3125	0	1	0	5.42	1	6	1		1	0	0	0
33	2	0	4	5	0	4	8	16	0.625	1	1	1	0	5.45	58	1	0	0	0	160	55	21.4844	0	1	0	8.14	1	10	1		0	0	0	0
31	2	0	6	6	0	1	5	10	0.8	0	2	2	1	3.34	92	1	0	0	0	162	47	17.9089	0	1	1	5.63	1	8		2	1	0	0	0
30	2	0	3	13	0	1	10	2	0.5	0	2	1	1	2.4	20	1	0	0	0	163	52	19.5717	0	0	0	7.07	1	1		1	1	0	0	0
32	2	0	4	6	0	2	9	8	0.5	1	1	1	1	4.26	11	0	0	1	1	160	47	18.3594	0	1	0	7.92	1	4	1		1	0	0	0
39	3	0	3	15	0	1	11	7	0.857143	1	1	2	1	4.09	43	0	1	0	1	162	47	17.9089	0	1	0	7.63	1	6	2		1	0	0	0
32	2	0	2	10	0	1	10	1	1	1	1	1	0	3.08	22	1	0	0	0	168	67	23.7387	0	0	0	7.01	1	1	1		0	0	0	0
28	1	0	2	14	0	1	10	2	0.5	0	1	1	1	5.23	59	0	1	0	0	166	50	18.1449	0	0	0	8.32	1	1		1	1	0	0	0
34	2	0	3	5	0	4	5	10	0.9	0	1	2	0	3.33	56	1	0	0	0	163	56	21.0772	0	1	0	5.95	1	9		2	0	0	0	0
26	1	0	8	6	0	3	6	20	0.25	0	2	2	0	3.43	53	1	0	0	0	157	54	21.9076	1	1	0	7.12	1	5		2	1	1	0	0
33	2	0	7	6	0	2	6	32	0.65625	0	2	2	1	2.02	50	1	0	0	0	154	44	18.5529	0	0	0	6.14	1	21		2	1	0	0	0
27	1	0	7	6	1	2	11	23	0.73913	0	2	1	1	1.72	7.63	0	0	0	0	160	63	24.6094	1	0	0	5.86	1	17		1	1	0	0	0
35	3	0	2	7	0	1	12	25	0.68	0	2	2	0	16.86	66	1	0	0	0	160	45	17.5781	0	0	0	9.17	2	17		2	0	0	0	0
26	1	0	2	13	1	1	11	1	1	0	2	1	1	1.96	26	0	0	0	0	157	42	17.0392	0	0	0	7.01	1	1		1	1	0	0	0
29	1	0	3	5	0	2	9	5	0.8	0	1	1	1	3.07	14	1	0	0	0	165	57	20.9366	0	1	0	6.02	1	4		1	1	0	0	0
34	2	0	2	6	0	1	8	8	0.5	1	1	1	1	2.15	27	1	0	0	0	161	65	25.0762	0	0	0	6.41	1	4	1		1	0	0	0
43	3	0	2	6	1	1	7	10	0.6	1	1	2	0	6.02	33	0	0	0	1	160	52	20.3125	0	1	0	9.26	2	6	2		0	0	0	0
30	2	0	3	5	1	3	8	31	0.83871	1	1	1	0	4.34	26	0	0	0	0	160	60	23.4375	0	1	0	8.43	1	26	1		0	0	0	0
34	2	0	2	5	0	3	6	12	0.583333	1	2	2	0	4.38	33	1	0	0	0	160	50	19.5312	1	1	0	8.92	1	7	2		0	0	0	0
30	2	0	2	5	0	3	6	12	0.583333	0	2	2	1	3.4	45	1	0	0	0	164	55	20.4491	0	0	0	7.79	1	7		2	1	0	0	0
31	2	0	1.5	9	1	1	9	11	0.636364	0	2	1	0	3.79	16	0	0	0	0	162	45	17.1468	0	0	1	7.45	1	7		1	0	0	0	0
28	1	0	3	9	0	1	9	1	1	0	2	1	1	3.29	35	0	1	0	0	160	50	19.5312	0	0	0	6.97	1	1		1	1	0	0	0
31	2	0	1	7	0	2	10	1	1	0	1	1	1	4.46	42	1	0	0	0	158	50	20.0288	0	0	0	10.22	2	1		1	1	0	0	0
30	2	0	3	10	1	2	10	3	0.333333	0	2	1	1	3.28	55	1	0	0	0	150	54	24	0	0	0	8.41	1	1		1	1	0	0	0
48	3	0	10	6	1	1	7	12	0.5	0	2	2	0	4.54	54	0	0	0	0	158	52	20.83	0	1	0	4.28	2	6		3	0	0	0	0
35	3	0	8	11	0	1	11	11	0.636364	0	1	2	1	5.79	25	1	0	0	1	157	53	21.5019	0	0	0	5.99	1	7		2	1	0	0	0
35	3	0	3	15	0	1	11	2	1	1	1	1	1	3.15	42	1	0	0	0	158	55	22.0317	0	1	0	13.44	1	2	1		1	0	0	0
29	1	0	2	11	0	2	9	1	1	0	2	1	0	1.89	22	0	0	1	1	158	55	22.0317	0	1	0	7.04	1	1		1	0	0	0	0
33	2	0	7	5	0	1	4	18	0.944444	1	1	1	0	4.3	89	1	0	0	0	160	61	23.8281	0	1	1	6.96	1	17	1		0	0	0	0
38	3	0	2	6	0	2	8	8	1	0	2	2	0	2.56	42	1	0	0	0	156	53	21.7784	0	0	0	7.57	1	8		2	0	0	0	0
34	2	0	7	11	0	1	10	18	0.166667	0	2	2	0	4.79	32	0	0	0	1	158	47	18.8271	0	1	1	7.99	1	3		2	0	0	0	0
34	2	0	2	6	0	3	9	21	0.571429	0	2	2	0	2.58	40	1	0	0	0	163	55	20.7008	1	1	1	6.34	2	12		2	0	0	0	0
25	1	0	1	6	1	4	6	26	0.807692	0	2	2	0	5.7	35	0	0	0	0	163	60	22.5827	0	1	0	6.18	2	21		2	0	0	0	0
29	1	0	3	5	1	4	7	14	0.785714	1	2	2	1	4.45	5.18	0	0	0	0	160	54	21.0938	0	1	0	8.31	1	11	2		1	0	0	0
31	2	0	2	14	0	1	10	14	0.857143	1	1	1	0	9.44	21	1	0	0	0	154	54	22.7694	0	0	0	8.52	1	12	1		0	0	0	0
34	2	0	2	6	1	3	8	14	0.214286	0	2	2	0	4.55	39	0	0	0	2	158	50	20.0288	0	1	0	9.64	1	3		2	0	0	0	0
28	1	0	1	5	1	3	6	6	0.666667	0	2	2	1	2.93	41	1	0	0	0	162	50	19.052	0	1	0	8.93	1	4		2	1	0	0	0
40	3	0	1	5	0	3	9	13	0.769231	0	2	2	0	4.13	28	0	1	0	0	167	70	25.0995	0	1	0	8.26	1	10		2	0	0	0	0
29	1	0	4	7	0	1	9	3	0.666667	0	1	1	0	9.91	68	0	1	0	1	165	57	20.9366	0	1	0	4.33	1	2		1	0	0	0	0
35	3	0	3	7	1	1	13	20	0.55	0	1	1	0	2.2	19	0	0	0	2	161	51	19.6752	0	1	0	5.75	1	11		1	0	0	0	0
37	3	0	1.5	6	0	1	9	16	0.6875	0	2	2	1	4.58	36	0	1	0	0	164	62	23.0518	0	0	0	3.19	1	11		2	1	0	0	0
32	2	0	4	13	0	1	12	1	1	0	2	1	0	5.24	27	1	0	0	2	163	53	19.9481	0	1	0	6.86	1	1		1	1	1	0	0
31	2	0	1	5	1	1	9	6	0.666667	0	2	2	1	5.88	62	0	0	0	0	156	44	18.0802	0	1	0	2.46	1	4		2	1	0	0	0
32	2	0	1.5	5	0	3	9	18	0.666667	0	2	2	1	7.55	17	1	0	0	0	160	55	21.4844	1	1	0	9.76	2	12		2	1	0	0	0
27	1	0	4	6	1	2	11	4	0.75	0	2	2	0	2.31	23	0	0	0	0	164	50	18.5901	1	1	0	8.07	1	3		2	0	0	0	0
29	1	0	4	6	1	2	14	1	1	0	2	1	0	3.14	63	0	0	0	0	159	54	21.3599	0	1	0	11.81	1	1		1	0	0	0	0
34	2	0	3	5	1	3	8	12	0.75	1	1	1	0	3.98	34	0	0	0	0	160	65	25.3906	0	1	0	5.81	1	9	1		0	0	0	0
33	2	0	2	11	0	1	10	6	0.5	0	2	1	0	5.21	27	1	0	0	0	155	55	22.8928	0	0	0	6.56	1	3		1	1	1	0	0
37	3	0	6	19	0	1	10	12	0.833333	0	1	1	1	3.04	17	1	0	0	0	155	51	21.2279	0	1	0	1.47	1	10		1	1	0	0	0
33	2	0	1	11	0	1	11	7	0.714286	1	2	1	1	3.54	32	1	0	0	2	164	66	24.539	0	0	0	7.15	1	5	1		1	0	0	0
33	2	0	2	6	0	4	7	16	0.5625	1	1	2	0	3.22	7	1	0	0	1	162	49	18.6709	0	1	0	7.25	1	9	2		0	0	0	0
33	2	0	3	16	1	1	10	11	0.545455	0	2	2	1	16.97	79	0	0	0	0	155	46	19.1467	1	0	0	5.73	2	6		2	1	0	0	0
35	3	0	7	4	1	2	9	8	0.625	0	1	2	1	2.79	51	1	0	0	0	163	46	17.3134	0	0	0	5.68	1	5		2	1	0	0	0
31	2	0	12	5	0	1	9	8	0.625	0	2	2	1	4.88	79	0	1	0	0	165	55	20.202	0	1	0	6.62	1	5		2	1	0	0	0
28	1	0	3	12	1	2	14	5	0.6	1	2	1	1	2.4	10	0	0	0	0	160	47	18.3594	0	1	0	6.76	2	3	1		1	0	0	0
33	2	0	13	11	1	1	11	20	0.85	0	2	2	0	2.93	15	0	0	0	0	160	59	23.0469	0	1	0	6.63	1	17		2	0	0	0	0
32	2	0	5	6	0	3	5	1	1	1	2	2	1	5.83	29	0	0	0	0	155	54	22.4766	1	1	0	23.87	1	1	2		1	0	0	0
30	2	0	1	12	0	1	12	12	0.583333	0	2	2	0	6.9	55	0	1	0	0	160	53	20.7031	0	1	0	5.44	2	7		2	0	0	0	0
34	2	0	5	6	1	3	8	22	0.863636	0	1	2	0	5.44	16	1	0	0	0	165	60	22.0386	0	1	0	7.04	1	19		2	0	0	0	0
28	1	0	2	14	1	1	12	1	1	1	2	1	1	5.74	64	0	0	0	0	162	55	20.9572	0	0	0	15.22	1	1	1		1	0	0	0
34	2	0	1	5	0	2	14	13	0.461538	1	1	2	1	7.46	25	1	0	0	0	162	62	23.6244	1	1	0	7.06	1	6	2		1	0	0	0
31	2	0	2	5	0	2	11	6	0.333333	0	2	1	1	3.37	48	0	0	0	0	164	51	18.9619	0	0	0	9.81	1	2		1	1	0	0	0
42	3	0	3	12	0	1	11	10	0.7	1	1	1	1	2.29	41	1	0	0	0	171	60	20.5191	0	0	0	4.24	1	7	1		1	0	0	0
29	1	0	2	11	1	1	8	3	0.666667	0	2	1	1	5.54	26	0	0	0	0	160	54	21.0938	0	0	0	10.95	1	2		1	1	0	0	0
39	3	0	3	6	0	1	5	11	0.818182	0	2	2	1	1.98	26	0	0	0	0	160	54	21.0938	1	0	0	3.73	1	9		2	1	0	0	0
44	3	0	1	6	0	4	11	2	0.5	0	2	1	0	3.28	18	0	1	0	0	156	53	21.7784	0	1	0	7.92	1	1		1	1	1	0	0
30	2	0	1	5	0	3	3	12	0.5	0	2	2	1	4.87	47	0	0	1	0	158	54	21.6311	1	1	0	5.38	1	6		2	1	0	0	0
28	1	0	2	5	0	4	5	9	0.777778	1	2	1	0	3.23	59	1	0	0	0	161	59	22.7615	0	0	0	5.8	2	7	1		0	0	0	0
32	2	0	2	5	0	4	4	12	1	0	2	2	1	3.99	59	1	0	0	2	162	59	22.4813	0	1	0	13.35	1	12		2	1	0	0	0
28	1	0	5	14	1	2	10	18	0.722222	0	2	1	1	2.02	39	0	0	0	1	157	53	21.5019	0	1	0	5.09	1	13		1	1	0	0	0
36	3	0	3	12	0	1	11	2	1	1	1	1	1	2.19	37	1	0	0	1	167	55	19.721	0	1	0	5.79	1	2	1		1	0	0	0
40	3	0	2	11	0	1	13	6	0.666667	0	2	2	1	12.16	51	1	0	0	1	162	64	24.3865	0	1	0	4.4	1	4		2	1	0	0	0
25	1	0	3	5	0	1	7	1	1	0	2	1	1	5.05	43	1	0	0	0	150	43	19.1111	0	1	0	6.96	1	1		1	1	0	0	0
35	3	0	2	6	0	1	6	6	0.333333	0	2	2	1	9.03	65	1	0	0	1	167	87	31.1951	1	1	0	11.17	1	2		2	1	0	0	0
31	2	0	1	5	0	3	8	7	0.714286	0	2	2	1	4.61	29	1	0	0	0	159	69	27.2932	0	1	0	7.07	1	5		2	1	0	0	0
35	3	0	4	6	1	1	10	5	1	1	2	2	1	5.16	50	1	0	0	0	155	45	18.7305	0	1	0	6.63	1	5	2		1	0	0	0
37	3	0	2	11	0	1	10	5	0.2	0	2	1	1	6.55	30	0	1	0	1	155	47	19.563	0	0	0	7.03	1	1		1	1	0	0	0
36	3	0	4	13	0	2	10	14	0.642857	0	2	2	1	2.11	17	0	0	1	0	160	65	25.3906	0	1	0	5.87	1	9		2	1	0	0	0
31	2	0	3	5	0	1	7	7	0.857143	0	2	1	1	3.6	28	0	0	1	0	155	53	22.0604	0	0	0	6.42	1	6		1	1	0	0	0
30	2	0	1	16	0	1	13	23	0.695652	0	2	2	0	4.83	47	1	0	0	0	169	59	20.6575	0	1	0	7.51	1	16		2	0	0	0	0
30	2	0	3	19	0	1	12	18	0.5	0	2	2	1	4.28	35	1	0	0	1	158	63	25.2363	0	1	0	9.24	2	9		2	1	0	0	0
34	2	0	3	17	0	1	10	10	0.7	0	2	2	0	4.51	32	1	0	0	0	160	58	22.6562	0	1	0	8.27	2	7		2	0	0	0	0
29	1	0	2	4	0	2	13	7	0.857143	0	2	2	0	3.53	24	1	0	0	0	157	45	18.2563	0	0	0	8.34	1	6		2	0	0	0	0
32	2	0	1	5	0	3	5	5	0.8	0	2	2	0	4.55	36	0	1	0	0	165	65	23.8751	0	0	0	7.57	1	4		2	0	0	0	0
31	2	0	1	7	1	2	8	7	0.714286	0	2	1	0	2.93	46	0	0	0	0	158	52	20.83	0	1	0	8.3	1	5		1	0	0	0	0
39	3	0	3	15	0	1	11	1	1	1	2	1	0	6.37	32	0	0	1	0	165	70	25.7117	0	1	0	5.57	1	1	1		0	0	0	0
30	2	0	6	13	1	1	9	5	0.6	1	2	2	0	2.84	26	0	0	0	0	157	47	19.0677	0	1	0	9.06	1	3	2		0	0	0	0
37	3	0	1	9	0	1	12	1	1	0	1	1	0	2.19	20	1	0	0	0	158	49	19.6283	0	1	0	7.11	1	1		1	1	1	0	0
34	2	0	6	6	1	3	8	4	0.75	1	2	1	1	5.25	28	0	0	0	1	160	53	20.7031	0	0	0	6.83	2	3	1		1	0	0	0
29	1	0	1	6	1	4	8	2	0.5	0	2	1	1	4.12	67	1	0	0	0	160	43	16.7969	0	1	0	8.69	1	1		1	1	0	0	0
33	2	0	3	5	0	1	8	13	0.538462	0	2	2	0	3.15	28	1	0	0	0	155	58	24.1415	0	1	0	4.61	2	7		2	0	0	0	0
32	2	0	3	10	0	1	10	15	0.8	0	2	2	0	4.04	34	1	0	0	0	158	56	22.4323	0	1	0	3.67	1	12		2	0	0	0	0
28	1	0	1	12	1	1	10	1	1	0	2	1	0	3.59	26	1	0	0	0	160	45	17.5781	0	0	0	7.2	1	1		1	0	0	0	0
33	2	0	1	12	0	1	11	8	0.625	0	2	1	0	1.57	14	1	0	0	0	158	66	26.4381	0	1	0	7.64	1	5		1	0	0	0	0
33	2	0	10	7	0	1	9	28	0.535714	0	2	2	0	1.43	20	0	1	0	0	168	65	23.03	0	1	0	3.81	1	15		2	0	0	0	0
34	2	0	5	9	0	4	10	16	0.875	0	2	2	0	1.92	19	1	0	0	0	168	52	18.424	1	0	0	8.84	1	14		2	1	1	0	0
35	3	0	1	5	0	1	11	16	0.75	1	2	1	0	8.19	65	1	0	0	0	160	52	20.3125	0	1	0	7.07	1	12	1		1	0	0	0
37	3	0	4	7	0	3	8	15	0.733333	1	2	2	0	4.23	17	1	0	0	0	156	53	21.7784	0	1	0	5.9	1	11	2		0	0	0	0
47	3	0	2	6	0	1	12	1	1	0	2	1	0	9.11	41	1	0	0	1	165	60	22.0386	0	1	0	23.59	1	1		1	0	0	0	0
37	3	0	3	8	0	1	12	15	0.333333	0	2	2	0	2.47	26	0	0	1	0	156	57	23.4221	0	0	0	5.01	1	5		2	0	0	0	0
35	3	0	1	11	0	1	12	11	0.818182	1	2	1	0	25.48	66	0	0	1	0	158	58	23.2335	1	1	0	8.57	1	9	1		1	0	0	0
29	1	0	1	18	0	1	9	20	0.7	0	2	2	0	6.27	21	1	0	0	0	155	51	21.2279	0	1	0	2.5	1	14		2	1	1	0	0
31	2	0	1	14	0	1	11	13	0.692308	1	2	2	0	2.4	21	1	0	0	0	160	64	25	0	1	0	4.99	1	9	2		0	0	0	0
28	1	0	1	6	1	3	4	12	0.833333	0	1	2	0	2.25	49	1	0	0	0	157	48	19.4734	0	1	0	8.53	2	10		2	0	0	0	0
42	3	0	3	10	1	1	9	19	0.789474	0	2	2	1	2.02	13	1	0	0	0	161	63	24.3046	0	1	0	6.39	1	15		2	1	0	0	0
29	1	0	10	7	0	4	13	9	0.666667	0	2	2	1	9.32	12.53	0	0	0	0	158	50	20.0288	0	1	0	5.15	1	6		2	1	0	0	0
34	2	0	5	5	1	2	12	17	0.941176	0	1	1	1	1.93	22	0	0	0	0	169	58	20.3074	1	1	0	7.12	1	16		1	1	0	0	0
31	2	0	3	6	0	4	6	13	0.538462	1	2	2	0	4.25	67	1	0	0	0	160	60	23.4375	0	1	0	6.04	1	7	2		0	0	0	0
27	1	0	1	5	0	2	7	3	0.666667	0	1	2	1	4.26	14	1	0	0	0	160	47	18.3594	0	1	0	9.63	1	2		2	1	0	0	0
40	3	0	1	10	1	2	9	13	0.461538	0	2	2	1	3.17	41	0	0	0	0	163	62	23.3355	0	1	0	5.72	2	6		2	1	0	0	0
26	1	0	2	9	1	2	10	18	0.611111	0	2	2	1	5.34	38	0	0	0	0	166	63	22.8625	0	0	0	3.8	1	11		2	1	0	0	0
28	1	0	5	6	0	3	8	1	1	1	1	1	0	4.94	40	0	1	0	0	158	49	19.6283	1	1	0	9.09	1	1	1		1	1	0	0
38	3	0	3	6	1	3	3	22	0.863636	0	2	2	0	5.87	50	0	0	0	0	164	56	20.8209	0	1	0	4.63	2	19		2	0	0	0	0
34	2	0	5	6	0	3	3	13	0.692308	0	2	2	1	8.16	24	0	1	0	0	164	84	31.2314	0	1	0	5.63	2	9		3	1	0	0	0
31	2	0	2	16	0	1	10	3	0.666667	0	2	2	1	15.44	34	1	0	0	0	165	54	19.8347	0	0	0	7.42	1	2		2	1	0	0	0
37	3	0	1	12	0	1	9	20	0.85	0	2	2	1	4.29	10	1	0	0	0	162	50	19.052	0	0	0	8.19	1	17		2	1	0	0	0
33	2	0	3	17	0	1	10	8	0.875	0	2	2	1	5.11	27	1	0	0	0	157	50	20.2848	0	1	0	10.19	1	7		2	1	0	0	0
32	2	0	2	6	0	1	12	18	0.611111	1	1	2	1	2.21	41	1	0	0	0	158	45	18.026	0	0	0	9.07	2	11	2		1	0	0	0
39	3	0	1	5	0	2	7	8	0.375	1	1	1	0	4.03	11	1	0	0	0	158	58	23.2335	0	1	0	3.67	1	3	1		0	0	0	0
28	1	0	7	6	0	3	8	7	0.571429	0	2	2	1	5.67	17	1	0	0	0	161	57	21.9899	0	1	0	7.4	1	4		2	1	0	0	0
28	1	0	7	6	0	2	9	1	1	0	1	1	0	1.85	35	1	0	0	0	155	44	18.3143	0	1	0	6.81	1	1		1	0	0	0	0
33	2	0	3	5	0	1	8	18	0.833333	1	2	2	1	4.01	95	0	1	0	0	161	63	24.3046	0	0	0	4.63	2	15	2		1	0	0	0
35	3	0	2	5	1	4	8	11	0.636364	0	2	2	1	4.32	84.41	0	0	0	0	158	46	18.4265	0	0	0	7.28	1	7		2	1	0	0	0
38	3	0	2	5	0	4	4	6	0.833333	1	1	1	1	5.13	88	1	0	0	0	161	60	23.1473	0	0	0	6.93	1	5	1		1	0	0	0
37	3	0	2	5	0	2	8	8	0.5	1	1	1	0	2.63	23	1	0	0	1	165	53	19.4674	0	1	0	8.91	1	4	1		0	0	0	0
33	2	0	4	6	0	4	3	4	0.5	0	2	2	0	12.1	87	1	0	0	0	157	50	20.2848	0	1	0	9.38	2	2		2	0	0	0	0
31	2	0	6	5	1	3	6	6	0.666667	0	2	2	0	2.21	47	0	0	0	0	161	48	18.5178	0	0	0	8.78	1	4		3	0	0	0	0
29	1	0	1	11	0	1	11	6	0.833333	0	2	2	0	14.67	17	0	0	1	0	166	62	22.4996	0	0	0	8.91	1	5		2	0	0	0	0
27	1	0	4	19	1	1	11	7	0.571429	0	1	2	1	6.33	11	0	0	0	0	160	58	22.6562	0	1	0	8.52	1	4		2	1	0	0	0
33	2	0	3	7	0	1	11	2	0.5	0	1	1	0	3.7	75	0	1	0	1	163	53	19.9481	0	1	0	6.13	1	1		1	0	0	0	0
36	3	0	6	12	0	2	10	27	0.851852	0	2	2	0	3.72	19	1	0	0	0	165	53	19.4674	0	1	0	5.36	1	23		2	0	0	0	0
27	1	0	3	5	0	4	10	16	0.75	1	2	1	1	2.5	14	0	0	0	0	158	54	21.6311	0	1	0	5.96	1	12	1		1	0	0	0
35	3	0	2	6	0	1	11	12	0.583333	0	1	2	1	2.8	20	1	0	0	0	160	51	19.9219	0	0	0	5.66	2	7		2	1	0	0	0
22	1	0	2	6	1	2	6	9	0.666667	0	2	1	0	6.33	8	0	0	0	1	162	40	15.2416	0	0	0	7.78	1	6		1	0	0	0	0
31	2	0	11	6	0	4	7	13	0.461538	0	2	2	1	2	12	1	0	0	1	162	53	20.1951	0	1	0	5.04	1	6		2	1	0	0	0
33	2	0	1	8	1	3	10	10	0.4	0	2	2	1	7.31	30	0	0	0	0	159	52	20.5688	0	1	0	5.15	1	4		2	1	0	0	0
37	3	0	9.5	16	0	1	10	2	0.5	1	2	1	1	2.27	10	1	0	0	1	160	56	21.875	0	0	1	9.81	1	1	1		1	0	0	0
40	3	0	1	13	1	1	14	11	0.454545	0	2	2	1	5.16	22	0	0	0	0	160	55	21.4844	0	1	0	5.62	1	5		2	1	0	0	0
38	3	0	7	6	0	3	4	26	0.615385	0	1	1	1	5.91	26	1	0	0	0	155	42	17.4818	0	1	0	6.51	2	16		1	1	0	0	0
34	2	0	2	13	0	2	11	10	0.8	1	2	1	1	2.7	40	0	1	0	0	163	58	21.83	0	0	0	7.03	1	8	1		1	0	0	0
36	3	0	2	6	1	4	4	9	0.888889	0	2	2	0	2.56	66	1	0	0	0	155	50	20.8117	0	0	0	7.03	1	8		2	0	0	0	0
31	2	0	3	12	0	1	10	6	0.166667	0	2	1	1	3.42	23	1	0	0	0	157	60	24.3418	0	0	0	10.76	1	1		1	1	0	0	0
33	2	0	2	16	0	1	11	6	0.333333	0	2	2	1	6.2	28	0	0	1	2	158	49	19.6283	0	1	0	10.28	1	2		2	1	0	0	0
34	2	0	5	11	0	1	8	20	0.75	0	1	2	1	5.76	25	1	0	0	1	160	54	21.0938	0	1	0	5.77	1	15		2	1	0	0	0
47	3	0	1	16	0	1	11	15	0.533333	0	1	1	1	4.36	85	1	0	0	0	165	58	21.3039	0	0	0	8.43	1	8		1	1	0	0	0
36	3	0	6	14	0	1	12	1	1	0	2	1	0	2.29	29	0	0	0	0	155	56	23.3091	0	1	0	6.82	1	1		1	0	0	0	0
28	1	0	10	5	0	3	8	16	0.625	0	2	2	1	1.99	16	0	0	1	0	163	48	18.0662	0	1	0	8.61	1	10		2	1	0	0	0
24	1	0	1	5	0	2	5	20	0.5	0	1	2	1	5	4	1	0	0	0	162	64	24.3865	0	1	0	7.67	1	10		2	1	0	0	0
29	1	0	2	7	0	1	14	4	0.5	0	2	2	0	7.08	47	1	0	0	0	164	47	17.4747	0	0	0	12.76	1	2		2	1	1	0	0
28	1	0	6	7	1	3	10	10	0.4	0	2	2	1	5.67	41	0	0	0	0	155	54	22.4766	0	1	0	8.47	1	4		3	1	0	0	0
38	3	0	3	6	0	2	10	1	1	0	1	1	1	2.86	54	1	0	0	0	154	57	24.0344	0	1	0	7.5	1	1		1	1	0	0	0
33	2	0	3	9	0	1	9	5	0.4	0	2	2	0	1.86	33	0	0	1	0	163	68	25.5937	0	0	0	6.28	2	2		2	0	0	0	0
29	1	0	12	12	0	2	9	5	1	1	1	1	0	3.01	15	1	0	0	0	157	65	26.3702	0	1	0	9.13	1	5	1		0	0	0	0
27	1	0	2	7	0	1	11	11	0.363636	0	2	2	1	6.22	33	1	0	0	0	166	57	20.6852	0	0	0	12.75	1	4		2	1	0	0	0
29	1	0	7	6	0	3	6	1	1	0	2	1	1	2.19	25	1	0	0	1	155	45	18.7305	0	1	0	11.49	1	1		1	1	0	0	0
27	1	0	2	5	0	3	8	14	0.785714	1	2	2	0	3.65	25	0	1	0	0	160	54	21.0938	0	0	0	6.53	1	11	2		0	0	1	1(tubal)
29	1	0	1	6	0	3	4	4	1	1	2	1	1	2.46	28	0	0	1	0	158	52	20.83	0	1	0	4.3	1	4	1		1	0	0	0
38	3	0	2	8	1	1	5	1	1	0	2	1	0	1.95	26	0	0	0	0	158	51	20.4294	0	0	0	6.56	2	1		1	0	0	0	0
40	3	0	1	14	0	1	11	1	1	0	1	2	1	2.4	35	1	0	0	0	160	50	19.5312	0	0	0	10.11	1	1		2	1	0	0	0
38	3	0	1	14	0	1	12	20	0.8	1	1	1	1	4.8	21	1	0	0	0	170	65	22.4913	0	1	0	7.93	1	16	1		1	0	0	0
23	1	0	1	5	1	3	7	6	0.5	1	1	1	0	3.63	30	0	0	0	0	155	57	23.7253	0	0	0	7.11	1	3	1		0	0	0	0
31	2	0	7	5	0	1	10	20	0.7	1	2	2	1	3.28	112	1	0	0	0	160	49	19.1406	0	1	0	6.63	1	14	2		1	0	0	0
29	1	0	1	19	1	1	11	1	1	1	1	1	1	3.57	40	1	0	0	0	167	62	22.231	0	0	0	15.23	1	1	1		1	0	0	0
30	2	0	3	6	0	1	8	28	0.714286	1	2	1	0	4.23	33.22	0	1	0	0	163	60	22.5827	0	1	0	7.5	1	20	1		0	0	0	0
28	1	0	16	5	1	1	6	10	0.9	0	2	2	0	3.43	53	0	0	0	0	165	51	18.7328	0	1	0	7.15	1	9		2	0	0	0	0
32	2	0	6	8	0	1	9	7	0.571429	1	1	1	1	7.71	41	1	0	0	0	165	57	20.9366	0	1	0	8.14	1	4	1		1	0	0	0
26	1	0	4	6	0	2	8	9	0.666667	1	1	2	0	2.22	10	0	0	1	0	153	52	22.2137	0	1	0	6.35	1	6	2		0	0	0	0
37	3	0	5	12	0	1	12	1	1	0	2	1	0	4.13	33	0	1	0	0	155	52	21.6441	0	1	0	9.03	1	1		1	0	0	0	0
33	2	0	1	6	0	4	4	4	0.75	0	2	2	1	3.95	84.41	0	0	0	0	158	58	23.2335	0	0	0	6.83	1	3		2	1	0	0	0
32	2	0	3	6	0	1	10	1	1	0	2	1	1	7.2	17	1	0	0	0	162	53	20.1951	0	1	0	6.98	1	1		1	1	0	0	0
38	3	0	6	5	1	3	7	7	0.142857	0	2	1	0	3.14	26	0	0	0	0	164	57	21.1927	0	1	0	4.05	1	1		1	0	0	0	0
33	2	0	2	9	1	1	8	7	0.571429	0	2	2	0	6.91	53	0	0	0	0	158	52	20.83	1	1	0	6.26	1	4		2	0	0	0	0
32	2	0	2	5	1	1	6	10	0.5	1	1	1	0	3.79	24	1	0	0	0	160	48	18.75	0	0	0	14.03	1	5	1		0	0	0	0
30	2	0	1	6	0	1	12	7	0.857143	0	2	2	0	10.69	49	1	0	0	0	160	62	24.2188	0	1	1	10.19	2	6		2	0	0	0	0
31	2	0	3	20	1	1	14	8	0.625	0	2	2	0	8.41	52	0	0	0	0	160	51	19.9219	0	1	0	7.01	1	5		2	0	0	0	0
39	3	0	5	5	0	3	9	11	0.454545	0	2	2	0	3.09	36	0	0	0	1	157	62	25.1532	0	0	0	7.39	1	5		2	0	0	0	0
26	1	0	7	6	0	1	3	9	0.666667	0	1	1	0	4.99	37	1	0	0	0	163	60	22.5827	0	1	0	6.38	1	6		1	0	0	0	0
30	2	0	1	16	0	1	11	12	0.833333	0	2	2	0	4.49	16	1	0	0	0	157	47	19.0677	1	1	0	8.11	1	10		2	0	0	0	0
33	2	0	3	14	1	1	11	10	0.8	1	1	2	0	4.47	18	0	0	0	0	168	62	21.9671	0	1	0	8.02	1	8	2		0	0	0	0
35	3	0	2	4	0	1	4	15	0.866667	0	1	2	0	3.05	31	0	1	0	0	156	50	20.5457	0	0	0	7.35	2	13		2	0	0	0	0
29	1	0	2	5	1	2	8	1	1	1	2	1	1	4.38	35	1	0	0	0	160	48	18.75	0	0	0	16.04	1	1	1		1	0	0	0
34	2	0	1	15	0	1	11	27	0.518519	1	1	1	1	4.42	55	0	1	0	0	168	61	21.6128	0	0	0	4.16	1	14	1		1	0	0	0
34	2	0	6	18	0	1	12	14	0.5	0	2	1	0	7.07	25	1	0	0	0	156	60	24.6548	0	1	1	6.49	2	7		1	0	0	0	0
31	2	0	2	6	0	3	6	2	1	1	2	2	0	4.45	19	1	0	0	0	158	63	25.2363	0	0	0	8.27	1	2	2		0	0	0	0
40	3	0	3	9	0	1	14	25	0.56	1	1	2	1	5.95	20	1	0	0	0	153	45	19.2234	0	0	0	8.85	2	14	2		1	0	0	0
35	3	0	3	7	0	1	10	17	0.823529	0	1	1	0	5	29	1	0	0	0	158	45	18.026	0	1	0	8.58	1	14		1	0	0	0	0
33	2	0	5	5	0	3	6	4	0.25	0	1	1	0	4.82	15	1	0	0	0	163	58	21.83	1	1	0	6.72	2	1		1	1	1	0	0
43	3	0	1	6	0	2	8	30	0.733333	1	1	1	0	4.09	12	0	0	1	0	157	55	22.3133	1	1	0	7.09	2	22	1		0	0	0	0
33	2	0	12	6	0	2	8	17	0.823529	0	2	2	1	15.45	45	0	1	0	0	155	62	25.8065	0	1	0	6.5	1	14		2	1	0	0	0
33	2	0	5	5	0	4	8	18	0.611111	0	2	2	0	4.12	61	1	0	0	0	158	50	20.0288	0	1	0	8.17	1	11		2	0	0	0	0
25	1	0	3	6	0	2	6	9	0.666667	0	2	2	0	4.25	19	0	1	0	1	158	52	20.83	0	1	0	8.75	2	6		2	0	0	0	0
24	1	0	2	11	0	1	11	26	0.730769	0	2	1	0	2.33	65	1	0	0	0	162	55	20.9572	0	0	0	9.3	2	19		1	1	1	0	0
28	1	0	3	17	0	1	10	14	0.642857	1	1	1	1	1.66	28	0	0	1	0	160	58	22.6562	1	1	0	5.52	1	9	1		1	0	0	0
29	1	0	1	6	0	3	10	11	0.545455	0	1	2	0	3.08	48	0	0	1	0	160	59	23.0469	0	1	0	6.86	1	6		2	1	1	0	0
29	1	0	10	12	0	2	8	9	1	0	1	2	1	5.42	22	1	0	0	0	165	65	23.8751	0	1	0	6.93	1	9		2	1	0	0	0
29	1	0	8	12	1	1	10	16	0.6875	0	2	2	0	4.19	24	0	0	0	0	163	70	26.3465	0	1	0	6.73	1	11		2	0	0	0	0
35	3	0	11	6	0	2	11	8	0.875	0	2	2	0	4.36	55	0	1	0	0	155	65	27.0552	1	1	0	9.28	2	7		2	1	1	0	0
29	1	0	1	11	1	1	10	9	0.888889	0	1	2	1	2.36	30	0	0	0	0	166	54	19.5965	0	0	0	5.55	2	8		2	1	0	0	0
37	3	0	1	5	1	3	8	8	0.875	1	2	1	1	3.64	51	1	0	0	0	164	55	20.4491	0	1	0	14.47	1	7	1		1	0	0	0
36	3	0	1	6	0	2	10	14	0.571429	1	1	1	0	3.87	35	1	0	0	0	168	57	20.1956	0	0	0	4.92	1	8	1		0	0	0	0
35	3	0	6	12	0	1	13	9	0.555556	0	2	2	0	5.33	50	1	0	0	0	163	54	20.3244	0	1	0	8.36	1	5		2	0	0	0	0
31	2	0	3	11	1	1	11	1	1	1	1	1	0	2.79	46	0	0	0	2	158	48	19.2277	0	1	0	7.45	1	1	1		0	0	0	0
22	1	0	4	4	0	3	4	21	0.619048	0	2	2	0	3.15	36	1	0	0	0	153	50	21.3593	0	1	0	10.38	1	13		2	0	0	0	0
26	1	0	4	24	0	1	11	6	0.5	1	1	1	0	5.29	23	1	0	0	0	152	48	20.7756	0	1	0	6.87	2	3	1		0	0	0	0
29	1	0	1	9	0	1	10	6	0.333333	0	1	1	1	3.14	44	1	0	0	0	158	49	19.6283	0	0	0	12.86	1	2		1	1	0	0	0
36	3	0	3	5	0	3	8	8	0.5	1	2	1	0	7.87	47	1	0	0	0	159	61	24.1288	0	0	0	7.33	1	4	1		0	0	0	0
32	2	0	3	7	0	1	12	12	0.75	0	2	2	1	3.21	24	1	0	0	1	156	58	23.833	0	1	0	7.67	1	9		2	1	0	0	0
34	2	0	1	5	0	3	9	10	0.7	1	2	2	1	4.68	25	1	0	0	0	161	55	21.2183	0	1	0	2.86	1	7	2		1	0	0	0
37	3	0	2	5	0	1	5	6	0.666667	0	1	2	1	8.16	24	1	0	0	0	158	59	23.634	1	1	0	7.66	1	4		3	1	0	0	0
28	1	0	1	15	0	1	14	7	0.714286	1	2	1	1	4.25	77	1	0	0	0	167	55	19.721	0	1	0	6.66	1	5	1		1	0	0	0
35	3	0	3	5	0	2	8	6	0.666667	1	1	1	0	3.73	19	1	0	0	0	160	55	21.4844	0	0	0	7.27	1	4	1		0	0	0	0
28	1	0	9	13	0	1	12	3	0.666667	0	2	1	1	5.31	19	1	0	0	0	162	55	20.9572	0	0	0	11	1	2		1	1	0	0	0
36	3	0	1	16	0	1	10	19	0.578947	0	2	2	0	3.6	11	0	0	1	0	158	57	22.8329	0	1	0	6.31	2	11		2	0	0	0	0
27	1	0	5	5	0	1	8	7	1	0	2	2	0	2.22	57	0	0	0	1	165	70	25.7117	1	1	0	5.25	1	7		2	0	0	0	0
32	2	0	1.5	6	0	1	5	5	0.8	0	2	2	1	5.09	86	0	0	0	0	158	47	18.8271	0	0	0	9.68	1	4		2	1	0	0	0
30	2	0	2	5	0	1	11	20	0.6	0	2	2	0	3.87	48	1	0	0	0	162	55	20.9572	0	0	0	5.62	2	12		2	0	0	0	0
33	2	0	4	13	0	2	6	1	1	1	1	1	1	40.86	43	0	0	0	0	168	53	18.7783	0	1	1	8.9	1	1	1		1	0	0	0
30	2	0	1.5	13	0	1	10	14	0.714286	0	2	1	1	2.65	20	0	1	0	0	160	50	19.5312	0	1	0	9.73	1	10		1	1	0	0	0
35	3	0	1	5	1	4	4	19	0.578947	0	1	2	1	4.78	18	0	0	0	0	160	47	18.3594	0	1	0	4.38	2	11		2	1	0	0	0
38	3	0	9	12	0	1	11	2	0.5	1	1	1	0	6.37	32	1	0	0	0	165	50	18.3655	0	1	0	8.65	1	1	1		0	0	0	0
23	1	0	4	16	0	1	9	10	0.6	0	2	2	0	2.33	31	0	0	1	0	153	52	22.2137	0	1	0	6.65	2	6		2	0	0	0	0
28	1	0	3	14	0	1	10	1	1	1	1	1	1	4.92	30	1	0	0	1	164	60	22.3081	0	1	0	7	1	1	1		1	0	0	0
37	3	0	3	11	0	1	9	5	0.6	1	2	2	0	3.53	57	1	0	0	1	163	59	22.2063	1	1	0	9.23	1	3	2		0	0	0	0
39	3	0	3	9	1	1	11	2	1	1	2	1	0	3.05	14	0	0	0	0	174	70	23.1206	0	1	0	11.53	1	2	1		0	0	0	0
35	3	0	4	12	0	1	14	11	0.909091	0	2	2	1	7.72	89	1	0	0	0	162	54	20.5761	0	1	0	7.2	2	10		2	1	0	0	0
26	1	0	1	7	1	1	11	26	0.692308	0	1	1	0	2.71	49	0	0	0	0	154	46	19.3962	0	1	0	6.64	1	18		1	0	0	0	0
26	1	0	5	15	1	1	10	11	0.272727	0	2	2	0	4.03	43	0	0	0	0	158	50	20.0288	0	0	0	11.48	2	3		2	1	1	0	0
34	2	0	1	9	0	1	11	2	0.5	0	2	2	0	2.31	26	1	0	0	0	165	76	27.9155	0	1	0	10.47	2	1		2	0	0	0	0
35	3	0	1	15	0	4	9	8	0.875	1	1	1	1	5.05	10	1	0	0	0	158	49	19.6283	0	1	1	6.15	1	7	1		1	0	0	0
30	2	0	7	15	0	1	9	22	0.863636	1	2	2	1	4.4	12	1	0	0	0	155	54	22.4766	0	1	0	5.3	1	19	2		1	0	0	0
43	3	0	4	5	0	1	8	4	0.25	0	1	1	0	4.44	29	1	0	0	0	162	54	20.5761	0	1	0	7.88	1	1		1	0	0	0	0
28	1	0	13	6	1	3	6	5	0.2	1	1	2	1	7.38	33	0	0	0	0	158	48	19.2277	0	1	1	10.8	2	1	1	1	1	0	0	0
30	2	0	1	5	1	2	8	10	0.4	0	2	2	0	2.98	35	0	0	0	0	161	60	23.1473	0	1	0	8.77	1	4		2	0	0	0	0
36	3	0	3	5	1	2	8	10	0.5	0	1	2	1	4.59	55	1	0	0	0	158	52	20.83	0	0	0	7.3	1	5		2	1	0	0	0
42	3	0	3	11	0	1	11	2	0.5	1	1	1	0	7.97	60	0	0	1	0	158	53	21.2306	0	0	0	7.4	1	1	1		0	0	0	0
27	1	0	2	8	1	2	11	2	0.5	1	2	1	1	3.48	18	1	0	0	1	159	60	23.7332	0	1	0	7.63	1	1	1		1	0	0	0
41	3	0	3	6	1	4	3	13	0.0769231	1	1	2	0	3.6	61	1	0	0	0	168	69	24.4473	0	0	0	4.43	1	1	2		0	0	1	1(abdominal)
33	2	0	2	16	0	1	12	11	0.272727	0	1	1	0	2.67	52	1	0	0	0	160	45	17.5781	1	1	1	7.45	1	3		1	0	0	0	0
31	2	0	2	5	1	3	7	21	0.761905	0	2	2	0	4.13	15	1	0	0	0	160	54	21.0938	0	0	0	6.52	1	16		2	0	0	0	0
29	1	0	1	10	0	2	10	2	0.5	1	2	1	0	5.31	24	1	0	0	0	155	52	21.6441	1	1	0	6.27	2	1	1		0	0	0	0
33	2	0	1	6	0	1	9	13	0.769231	0	2	2	0	21.65	89	0	0	1	0	165	54	19.8347	0	1	0	7.68	1	10		2	0	0	0	0
39	3	0	1	5	1	1	6	6	0.5	1	2	1	0	2.91	108	1	0	0	0	158	52	20.83	0	1	0	8.36	1	3	1		1	0	0	0
28	1	0	4	6	1	1	11	12	0.75	1	2	1	1	3.05	52	0	0	0	0	153	45	19.2234	0	1	0	9.14	1	9	1		1	0	0	0
37	3	0	5	5	0	1	12	9	0.777778	0	2	2	0	4.32	84.41	0	0	1	0	158	68	27.2392	1	1	0	7.34	1	7		2	0	0	0	0
25	1	0	6	5	0	3	5	1	1	1	2	2	0	4.38	33	0	0	0	0	160	54	21.0938	0	1	0	8.89	1	1	2		0	0	0	0
39	3	0	5	9	0	1	12	11	0.909091	0	1	1	1	1.91	35	1	0	0	0	158	60	24.0346	0	1	0	8.99	1	10		1	1	0	0	0
37	3	0	8	5	0	3	3	7	0.714286	0	1	2	0	4.22	29	0	0	0	0	166	66	23.9512	0	0	0	6.63	1	5		2	0	0	0	0
30	2	0	3	6	0	3	4	12	0.833333	1	2	1	1	5.35	43	1	0	0	1	160	60	23.4375	0	1	0	8.6	1	10	1		1	0	0	0
28	1	0	1	6	0	1	11	4	0.25	1	1	1	1	3.71	50	0	1	0	0	163	71	26.7229	0	0	0	7.62	1	1	1		1	0	0	0
40	3	0	2	6	1	3	7	2	1	0	2	2	1	4.33	28	0	0	0	1	163	60	22.5827	0	1	0	8.09	1	2		2	1	0	0	0
29	1	0	6	8	0	1	10	1	1	0	2	1	1	6.66	72	0	0	1	0	165	55	20.202	0	1	0	6.82	1	1		1	1	0	0	0
26	1	0	2	18	1	1	12	1	1	1	2	1	0	2.62	49	0	0	0	0	165	60	22.0386	0	0	0	8.02	1	1	1		0	0	0	0
29	1	0	2	6	0	2	11	4	1	0	1	2	1	6.46	42	0	0	1	0	153	45	19.2234	0	0	0	8.99	1	4		2	1	0	0	0
34	2	0	2	6	1	2	8	11	0.727273	1	2	1	1	3.07	14	1	0	0	2	165	66	24.2424	0	1	0	5.96	1	8	1		1	0	0	0
30	2	0	1	6	1	3	7	4	0.75	0	1	2	0	8.27	22	0	0	0	0	160	47	18.3594	0	1	0	13.5	1	3		2	0	0	0	0
36	3	0	2	27	0	1	10	12	0.583333	1	1	1	1	2.66	18	0	1	0	1	163	58	21.83	0	1	0	10.13	1	7	1		1	0	0	0
35	3	0	2	10	1	1	10	4	0.25	0	2	1	0	12.29	46	0	0	0	0	167	66	23.6652	0	0	0	10.65	1	1		1	0	0	0	0
38	3	0	1	6	1	1	11	6	0.833333	0	2	2	0	4.05	28	1	0	0	0	164	60	22.3081	1	1	0	6.13	2	5		2	1	1	0	0
33	2	0	1	7	0	1	8	9	0.555556	1	1	2	0	3.46	38	0	1	0	0	160	60	23.4375	0	1	0	11.61	1	5	2		0	0	0	0
29	1	0	1	7	0	1	9	3	0.666667	0	2	1	0	4.94	40	1	0	0	0	158	70	28.0404	0	1	1	9.13	1	2		1	0	0	0	0
25	1	0	1	13	0	1	13	15	0.8	1	2	1	0	6.68	18	0	1	0	0	160	60	23.4375	1	1	0	7.26	1	12	1		0	0	0	0
35	3	0	2	11	0	1	12	14	0.642857	0	2	2	1	4.25	13	0	0	0	0	165	60	22.0386	0	0	0	7.48	1	9		2	1	0	0	0
36	3	0	6	14	0	1	10	10	0.8	0	1	2	0	3.24	21	1	0	0	0	163	55	20.7008	0	1	0	6.9	1	8		2	0	0	0	0
28	1	0	4	6	1	1	8	7	0.857143	0	2	2	0	7.21	229	0	0	0	0	163	53	19.9481	0	1	0	18.41	1	6		2	0	0	0	0
36	3	0	4	13	1	1	11	1	1	0	1	1	0	6.75	76	0	0	0	0	160	54	21.0938	0	1	0	6.88	1	1		1	0	0	0	0
33	2	0	2	8	0	2	7	11	0.454545	0	2	1	1	1.27	14	1	0	0	0	161	51	19.6752	0	0	0	7.45	1	5		1	1	0	0	0
39	3	0	2	5	0	4	6	11	0.818182	0	2	2	1	3	62	0	1	0	0	155	65	27.0552	0	0	0	5.51	1	9		2	1	0	0	0
32	2	0	6	14	0	2	8	8	0.125	1	1	1	0	4.25	57	1	0	0	1	163	50	18.8189	0	0	0	8.05	1	1	1		0	0	0	0
36	3	0	9	8	0	2	8	7	0.714286	0	1	1	1	2.46	57	1	0	0	1	163	60	22.5827	0	1	0	4.3	1	5		1	1	0	0	0
37	3	0	3	6	0	2	14	7	0.857143	1	1	2	0	3.03	11	0	0	0	0	148	54	24.653	0	1	1	9.48	1	6	2		0	0	0	0
41	3	0	5	4	0	1	4	7	1	0	2	2	0	3	62	0	0	1	2	159	53	20.9644	0	1	1	5.48	1	7		2	0	0	0	0
29	1	0	4	8	0	1	10	2	0.5	0	2	2	0	3.9	22.4	1	0	0	2	160	62	24.2188	0	0	0	10.1	1	1		2	0	0	1	1(tubal)
31	2	0	2.5	8	1	1	11	11	0.454545	0	1	1	0	0.19	13	1	0	0	1	160	60	23.4375	0	0	0	8.24	1	5		1	1	1	0	0
29	1	0	2	9	1	1	11	7	0.142857	0	2	1	0	4.61	17	0	0	0	0	152	50	21.6413	0	0	0	5.76	1	1		1	0	0	0	0
34	2	0	3	9	0	1	8	2	1	0	1	1	0	2.5	76	0	1	0	2	158	57	22.8329	0	0	0	10.45	1	2		1	0	0	0	0
29	1	0	7	6	0	1	9	8	0.75	0	2	1	0	5.91	26	1	0	0	0	165	53	19.4674	0	1	0	6.57	1	6		1	0	0	0	0
41	3	0	6	9	1	1	9	15	0.666667	1	2	2	1	3.39	70	0	0	0	1	158	60	24.0346	0	1	0	4.8	1	10	2		1	0	0	0
31	2	0	3	5	0	1	9	5	0.6	1	2	2	1	6.09	51	0	0	1	0	167	65	23.3067	0	0	0	8.65	1	3	2		1	0	0	0
30	2	0	8	6	1	1	6	7	0.857143	1	1	1	1	6.39	62	0	0	0	0	161	60	23.1473	1	1	0	7.03	1	6	1		1	0	0	0
37	3	0	1	12	0	1	12	3	1	0	2	2	1	14.17	25	1	0	0	2	158	60	24.0346	0	1	0	8.71	1	3		2	1	0	0	0
30	2	0	3	16	0	1	11	2	0.5	0	2	1	1	6	29	0	0	1	0	164	56	20.8209	0	0	0	10.82	2	1		1	1	0	0	0
31	2	0	1	5	0	2	4	2	0.5	0	1	1	0	2.02	11	1	0	0	0	155	60	24.974	0	1	0	15.06	1	1		1	0	0	0	0
29	1	0	1	10	0	2	7	18	0.833333	1	1	2	1	3.57	54	1	0	0	0	155	57	23.7253	0	1	0	8.71	2	15	2		1	0	0	0
27	1	0	8	6	0	3	3	20	0.45	0	2	2	0	2.06	49	1	0	0	1	158	57	22.8329	0	0	0	5.81	1	9		2	1	1	0	0
26	1	0	1	6	0	3	4	3	1	0	2	2	1	2.39	45	1	0	0	2	150	47	20.8889	0	1	0	9.57	1	3		2	1	0	0	0
42	3	0	2	5	0	2	5	7	0.285714	0	2	2	0	4.51	10	1	0	0	0	165	65	23.8751	0	0	0	8.38	1	2		2	0	0	0	0
40	3	0	1	6	0	4	5	10	0.4	1	1	2	0	4.28	59	1	0	0	0	158	70	28.0404	0	1	0	6.72	2	4	2		0	0	0	0
41	3	0	2	9	0	2	9	15	0.866667	0	2	2	1	2.5	24	1	0	0	1	157	55	22.3133	0	0	0	6.06	1	13		2	1	0	0	0
34	2	0	1	17	0	1	13	8	0.5	0	2	2	1	15.17	28	0	0	0	0	158	40	16.0231	0	1	0	9.14	1	4		2	1	0	0	0
30	2	0	5	5	0	4	4	7	0.714286	0	2	2	0	11.85	71	1	0	0	0	158	57	22.8329	0	1	0	22	1	5		2	0	0	0	0
35	3	0	4	6	0	2	8	12	0.833333	1	2	2	0	3.08	11	1	0	0	1	155	50	20.8117	0	1	0	3.21	1	10	2		0	0	1	1(cesarean scar)
35	3	0	1	6	1	3	7	8	0.875	0	2	2	0	2.35	23	0	0	0	0	163	59	22.2063	0	0	0	7.2	1	7		2	0	0	0	0
28	1	0	1	6	1	1	9	1	1	0	1	2	0	15.67	78	1	0	0	0	160	50	19.5312	0	0	0	11.69	1	1		2	1	1	0	0
28	1	0	1	15	1	1	9	3	1	1	2	2	1	4.57	25	0	0	0	0	166	59	21.4109	1	1	0	11.21	1	3	2		1	0	0	0
27	1	0	1	6	1	3	4	5	0.4	0	1	2	1	2.47	50	0	0	0	0	165	51	18.7328	1	1	0	5.18	1	2		2	1	0	0	0
33	2	0	1	6	0	1	11	15	0.533333	0	2	2	0	5.74	31	1	0	0	0	167	47	16.8525	0	1	0	7.05	1	8		2	0	0	0	0
39	3	0	7	14	0	4	10	16	0.75	1	1	1	0	2.36	18	1	0	0	0	150	46	20.4444	0	1	0	6.36	1	12	1		1	1	0	0
33	2	0	1	11	0	1	10	20	0.75	1	1	2	1	4.54	43	1	0	0	0	158	57	22.8329	0	1	0	2.95	1	15	2		1	0	0	0
41	3	0	1	13	0	1	11	23	0.652174	0	2	2	1	3.55	30	1	0	0	0	160	54	21.0938	0	1	0	5.18	1	15		2	1	0	0	0
31	2	0	9	14	0	1	12	36	0.5	1	2	1	0	4.47	31	0	0	1	0	160	54	21.0938	0	1	0	6.43	2	18	1		0	0	0	0
29	1	0	4	6	0	1	8	1	1	0	2	2	1	8.29	126	0	0	1	1	152	45	19.4771	0	1	0	12.49	1	1		2	1	0	0	0
48	3	0	4	6	0	3	7	3	0.333333	0	2	2	0	3.19	27	0	0	1	0	159	47	18.591	0	0	0	7.64	1	1		2	0	0	0	0
29	1	0	1	5	1	2	8	18	0.444444	1	2	1	1	1.96	42	0	0	0	0	160	75	29.2969	0	1	0	8.69	1	8	1		1	0	0	0
33	2	0	1	9	1	1	12	10	0.9	0	1	2	1	5.51	34	0	0	0	0	162	54	20.5761	0	0	0	7.78	1	9		2	1	0	0	0
31	2	0	2	16	1	1	14	9	0.444444	0	2	1	0	5.09	29	0	0	0	1	155	48	19.9792	0	1	0	5.9	1	4		1	0	0	0	0
30	2	0	1	6	1	3	6	3	1	0	2	1	1	4.74	42	1	0	0	0	163	45	16.937	0	0	0	4.04	1	3		1	1	0	0	0
28	1	0	1	5	1	4	4	29	0.517241	0	2	2	0	4.94	15	0	0	0	0	158	58	23.2335	0	1	0	6.17	1	15		2	0	0	0	0
35	3	0	3	6	0	3	6	17	0.647059	0	2	2	0	2.29	40	1	0	0	0	158	44	17.6254	1	1	0	8.26	1	11		2	0	0	0	0
31	2	0	1	15	0	1	9	5	1	0	2	2	0	8.59	34	1	0	0	0	158	63	25.2363	0	0	0	7.42	1	5		2	0	0	0	0
34	2	0	5	6	0	2	10	13	0.923077	0	2	2	0	19.23	53	1	0	0	0	160	59	23.0469	1	1	0	7.58	1	12		2	0	0	0	0
30	2	0	2	10	0	1	10	14	0.785714	0	1	2	0	2.04	18	1	0	0	2	166	55	19.9594	0	0	0	13.34	1	11		2	1	1	0	0
42	3	0	1	5	1	2	9	25	0.48	0	2	2	0	7.52	43	0	0	0	0	157	48	19.4734	0	0	1	6.03	1	12		2	0	0	1	1(tubal)
30	2	0	3	6	1	3	9	6	0.5	0	2	2	1	7.59	19	0	0	0	1	175	56	18.2857	0	1	0	6.68	1	3		2	1	0	0	0
28	1	0	9	10	1	1	11	2	1	0	2	2	1	2.52	16	1	0	0	0	155	57	23.7253	1	1	0	9.44	1	2		2	1	0	0	0
29	1	0	3	5	0	3	3	6	0.833333	0	1	2	0	4.15	29	1	0	0	0	160	50	19.5312	0	1	0	7.3	1	5		2	0	0	1	1(tubal)
34	2	0	4	6	0	2	8	4	0.5	0	1	1	1	1.9	10	0	1	0	1	153	48	20.5049	0	0	0	6.88	1	2		1	1	0	0	0
32	2	0	4	5	0	3	6	2	0.5	0	2	2	1	3.46	50	1	0	0	0	160	60	23.4375	0	1	0	10.5	1	1		2	1	0	0	0
33	2	0	1	11	1	1	6	6	1	0	1	2	1	2.74	43	0	0	0	0	165	65	23.8751	0	0	0	7.54	1	6		2	1	0	0	0
30	2	0	10	11	0	1	10	19	0.578947	0	2	2	0	2.56	40	0	1	0	1	169	63	22.0581	0	1	0	5.49	1	11		2	1	1	0	0
28	1	0	2	12	0	1	12	4	1	0	2	2	1	2.25	92	0	1	0	0	161	53	20.4467	1	1	0	7.01	1	4		2	1	0	0	0
32	2	0	1	6	1	3	6	4	0.75	0	2	2	0	4.55	31	0	0	0	0	160	51	19.9219	0	0	0	14.56	1	3		2	1	1	0	0
34	2	0	1	5	1	1	12	2	0.5	1	2	1	0	4.29	18	0	0	0	0	158	45	18.026	0	0	0	6.64	1	1	1		0	0	0	0
36	3	0	1	17	0	4	11	1	1	0	2	2	0	3.15	18	0	0	1	0	175	56	18.2857	0	0	0	9.36	2	1		2	0	0	0	0
26	1	0	2	5	1	1	7	13	0.615385	1	1	2	0	1.99	27	0	0	0	1	160	45	17.5781	0	1	0	5.83	1	8	2		0	0	0	0
41	3	0	6	6	0	1	8	13	0.692308	0	2	2	1	3.42	28	1	0	0	0	156	52	21.3675	0	1	0	6.41	1	9		2	1	0	0	0
28	1	0	1	5	0	3	6	3	1	0	1	2	0	8.27	22	0	1	0	0	166	60	21.7738	0	0	0	12.88	1	3		2	0	0	0	0
23	1	0	1	6	0	3	9	1	1	1	2	2	0	2.94	19	0	1	0	0	160	65	25.3906	0	0	0	8.93	1	1	2		0	0	0	0
37	3	0	1.5	12	0	1	9	8	0.875	1	1	2	1	4.16	20	0	0	1	0	160	60	23.4375	1	1	0	8.05	1	7	2		1	0	0	0
25	1	0	13	5	0	3	7	27	0.592593	0	2	2	0	3.83	27	0	0	1	2	166	50	18.1449	0	1	0	6.99	1	16		2	1	1	0	0
35	3	0	1	11	0	2	8	2	1	0	2	2	1	16.42	42	1	0	0	0	174	70	23.1206	0	0	0	8.18	1	2		2	1	0	0	0
31	2	0	1	6	1	3	6	8	0.625	1	2	1	0	2.52	27	0	0	0	0	160	52	20.3125	0	1	0	7.55	1	5	1		0	0	0	0
34	2	0	1	13	1	1	10	2	0.5	0	2	2	0	2.7	17	1	0	0	0	159	55	21.7555	1	1	0	8.6	1	1		2	0	0	0	0
38	3	0	2	14	1	1	12	1	1	1	1	1	0	4.83	91	1	0	0	1	160	52	20.3125	0	1	0	12.23	1	1	1		0	0	0	0
36	3	0	1	5	0	4	7	5	0.6	1	1	1	1	2.23	66	1	0	0	0	165	65	23.8751	0	1	0	6.57	1	3	1		1	0	0	0
28	1	0	1	14	0	4	10	2	0.5	1	2	1	1	2.81	10	1	0	0	0	158	50	20.0288	0	1	0	8.32	1	1	1		1	0	0	0
34	2	0	1	4	0	2	7	11	0.636364	1	1	2	1	3.22	7	0	0	0	0	163	58	21.83	0	1	0	7.22	2	7	2		1	0	0	0
32	2	0	1.5	5	0	1	4	10	0.1	0	2	1	1	3.64	89	1	0	0	2	158	63	25.2363	0	0	0	7.38	1	1		1	1	0	0	0
40	3	0	3	6	0	3	7	1	1	0	2	2	1	2.6	17	0	0	1	0	165	53	19.4674	0	1	0	17.14	1	1		2	1	0	0	0
35	3	0	6	7	0	1	10	5	0.8	0	2	2	0	2.97	37	1	0	0	0	155	49	20.3954	0	0	0	6.06	1	4		2	1	1	0	0
30	2	0	1	11	0	2	9	7	0.428571	0	2	2	1	3.77	17	1	0	0	0	162	50	19.052	0	1	0	5.83	1	3		2	1	0	0	0
31	2	0	1	10	1	1	9	2	1	0	2	2	0	5.43	47	0	0	0	0	163	60	22.5827	0	0	1	10.08	2	2		2	0	0	0	0
32	2	0	3	6	0	1	8	3	1	0	2	2	0	4.94	75	1	0	0	0	158	60	24.0346	0	1	0	8.61	1	3		2	0	0	0	0
32	2	0	3	13	0	1	9	3	1	1	2	1	0	3.67	45	0	0	0	0	160	43	16.7969	0	1	0	8.97	2	3	1		0	0	0	0
30	2	0	4	6	1	3	6	6	0.666667	0	2	2	1	8.46	15	0	0	0	0	158	60	24.0346	1	1	0	10.26	1	4		2	1	0	0	0
32	2	0	2	8	0	2	9	9	0.333333	0	1	2	1	5.2	19	1	0	0	0	162	55	20.9572	0	0	0	10.16	1	3		2	1	0	0	0
32	2	0	3	6	0	1	3	12	0.666667	0	2	2	1	6.57	24	1	0	0	0	163	53	19.9481	0	1	0	5.72	1	8		2	1	0	0	0
31	2	0	1	6	0	3	3	13	0.923077	0	2	2	0	5.97	27	0	1	0	2	160	43	16.7969	0	1	0	9.77	1	12		2	0	0	0	0
23	1	0	4	6	0	1	4	6	0.5	0	2	2	0	4.55	39	0	0	0	0	165	53	19.4674	0	1	0	9.6	1	3		2	1	1	0	0
33	2	0	1	5	0	2	11	1	1	0	1	2	1	4.87	54	0	0	0	0	160	51	19.9219	0	0	0	9.36	1	1		2	1	0	0	0
34	2	0	1	5	0	3	4	9	0.888889	0	2	2	0	5.78	24	1	0	0	0	165	65	23.8751	1	1	0	8.05	1	8		2	0	0	0	0
32	2	0	1	5	0	2	10	12	0.666667	0	2	2	0	3.72	18	1	0	0	0	159	61	24.1288	0	1	0	8.99	1	8		2	0	0	0	0
29	1	0	1	10	0	1	11	3	0.666667	0	2	2	0	4.61	67	1	0	0	0	164	57	21.1927	0	1	0	9.01	1	2		2	1	1	0	0
37	3	0	1	11	0	1	12	2	0.5	0	2	2	0	5.28	53	1	0	0	0	156	60	24.6548	0	1	0	6.05	1	1		2	1	1	0	0
34	2	0	1	13	1	1	14	6	0.5	1	1	1	0	3.78	48	0	0	0	0	163	52	19.5717	0	1	0	5.94	1	3	1		0	0	0	0
39	3	0	1	16	0	4	10	2	1	0	2	2	0	1.63	14	1	0	0	0	159	53	20.9644	0	0	0	5.42	1	2		2	0	0	0	0
35	3	0	1	13	0	1	12	12	0.666667	1	1	2	1	3.35	49	1	0	0	0	160	45	17.5781	0	1	0	8.22	1	8	2		1	0	0	0
36	3	0	4	5	0	4	3	3	0.333333	1	1	1	0	4.79	58	1	0	0	1	160	50	19.5312	0	1	0	6.55	1	1	1		0	0	0	0
32	2	0	1	5	0	1	12	5	0.8	0	2	1	1	5.41	72	1	0	0	0	166	59	21.4109	0	1	0	6.9	1	4		1	1	0	0	0
35	3	0	1	25	0	2	12	1	1	0	2	2	0	8.63	39	1	0	0	0	163	68	25.5937	0	0	1	9.15	2	1		2	0	0	0	0
33	2	0	3	6	0	2	11	2	0.5	0	2	2	1	6.46	42	1	0	0	0	160	60	23.4375	1	1	0	9.06	2	1		2	1	0	0	0
36	3	0	6	7	0	2	7	4	0.75	0	2	2	1	1.97	13	0	1	0	0	158	58	23.2335	0	1	0	16.98	1	3		2	1	0	0	0
33	2	0	1	6	0	1	9	15	0.866667	0	2	2	1	3.39	70	0	1	0	0	168	69	24.4473	0	0	1	4.84	1	13		2	1	0	0	0
33	2	0	1	6	0	3	6	14	0.571429	0	2	2	1	5.31	30	1	0	0	0	160	60	23.4375	0	0	0	5.96	2	8		2	1	0	0	0
30	2	0	9	8	0	1	13	4	0.5	1	2	1	0	4.86	13	1	0	0	0	160	54	21.0938	0	1	0	5.33	2	2	1		0	0	0	0
27	1	0	1	5	1	1	11	16	0.6875	1	1	2	1	7.31	30	0	0	0	0	160	48	18.75	0	1	0	5.23	1	11	2		1	0	0	0
33	2	0	2	6	0	2	12	9	0.777778	0	2	2	0	15.07	47	1	0	0	0	158	52	20.83	0	0	0	7.23	2	7		2	0	0	0	0
31	2	0	1	15	1	1	11	11	0.909091	0	1	2	0	1.63	14	0	0	0	0	158	49	19.6283	1	1	0	8.52	1	10		2	0	0	0	0
33	2	0	9	5	0	1	4	6	0.833333	0	2	2	1	2.02	204	0	1	0	0	162	50	19.052	0	1	0	10.25	2	5		2	1	0	0	0
29	1	0	1	7	0	1	8	4	0.75	1	1	2	1	3.35	26	1	0	0	0	158	55	22.0317	1	1	0	7.38	1	3	2		1	0	0	0
32	2	0	1	5	0	3	5	2	0.5	1	2	1	1	6.09	32	1	0	0	0	159	50	19.7777	0	1	0	11.2	1	1	1		1	0	0	0
33	2	0	1	6	0	1	11	9	0.888889	1	2	1	1	3.8	39	1	0	0	0	160	66	25.7812	0	0	0	3.57	1	8	1		1	0	0	0
38	3	0	2	6	1	4	7	17	0.823529	0	2	2	1	3.98	59	1	0	0	0	156	49	20.1348	0	0	0	9.33	2	14		2	1	0	0	0
39	3	0	1	6	1	4	6	5	0.8	1	2	2	0	4.96	60	1	0	0	0	161	54	20.8325	0	1	0	7.75	2	4	2		0	0	0	0
27	1	0	1	19	0	1	13	22	0.818182	1	2	1	1	5.63	35	1	0	0	0	156	52	21.3675	0	1	0	4.38	1	18	1		1	0	0	0
33	2	0	1	6	0	3	4	5	0.8	1	2	2	1	2.09	18	0	0	1	0	161	51	19.6752	1	1	0	7.42	1	4	2		1	0	0	0
38	3	0	1	13	1	1	10	10	0.8	1	2	1	1	7.5	26	0	0	0	0	154	44	18.5529	1	0	0	6.23	1	8	1		1	0	0	0
29	1	0	1	6	0	2	8	10	0.7	0	2	2	1	5.78	4	0	0	1	2	158	47	18.8271	0	1	0	7.09	2	7		2	1	0	0	0
33	2	0	1	6	0	1	7	8	0.75	1	1	2	0	3.95	84.41	0	1	0	0	157	57	23.1247	0	1	0	6.87	1	6	2		0	0	0	0
28	1	0	1	5	0	2	10	22	0.818182	0	2	2	0	4.88	16	0	0	0	0	158	60	24.0346	0	1	0	4.91	1	18		2	0	0	0	0
27	1	0	1	7	1	1	15	4	1	0	2	2	0	2.17	49	0	0	0	0	161	60	23.1473	0	0	0	8.07	2	4		2	0	0	0	0
42	3	0	1	4	0	2	10	17	0.823529	0	2	2	1	3.22	47	1	0	0	0	167	87	31.1951	0	1	0	5.37	1	14		2	1	0	0	0
33	2	0	1	8	0	1	10	2	1	1	2	2	0	5.96	30	0	1	0	0	158	60	24.0346	0	1	0	5.65	1	2	2		0	0	0	0
36	3	0	1	7	0	1	9	2	1	0	1	1	0	2.6	14	1	0	0	0	164	51	18.9619	0	0	0	6.33	1	2		1	0	0	0	0
35	3	0	1	17	0	1	12	5	0.8	0	2	1	1	6.58	32	0	0	1	0	167	65	23.3067	1	1	0	8.5	1	4		1	1	0	0	0
28	1	0	5	5	0	3	4	8	0.875	1	2	1	0	3.77	20	1	0	0	0	165	65	23.8751	0	1	0	10.31	1	7	1		0	0	0	0
31	2	0	1	9	1	1	11	7	0.285714	1	1	1	1	6.22	59	0	0	0	0	172	67	22.6474	0	1	0	6.43	1	2	1		1	0	0	0
31	2	0	1	16	0	1	10	25	0.76	1	1	1	1	2.54	13	0	0	1	0	169	68	23.8087	0	1	0	5.74	1	19	1		1	0	0	0
26	1	0	1	9	0	1	10	13	0.769231	1	2	1	0	4.72	57	1	0	0	0	160	60	23.4375	1	1	0	4.82	1	10	1		0	0	0	0
32	2	0	1	4	0	3	7	13	0.769231	0	2	2	0	3.22	14	0	0	0	0	168	55	19.487	0	1	0	7.75	1	10		2	0	0	0	0
30	2	0	1	5	0	4	10	8	0.75	0	2	1	0	2.06	35	0	1	0	0	160	56	21.875	0	1	0	7.07	1	6		1	1	1	0	0
34	2	0	9	6	0	4	6	2	1	0	2	2	1	3.65	69	1	0	0	0	158	61	24.4352	0	1	0	8.01	1	2		3	1	0	0	0
28	1	0	1	10	1	1	12	3	0.666667	0	2	2	1	3.79	62	1	0	0	0	158	47	18.8271	1	1	0	6.7	1	2		2	1	0	0	0
34	2	0	4	6	1	1	4	6	0.833333	0	2	2	1	1.77	38	1	0	0	0	160	70	27.3438	0	1	0	5.2	1	5		2	1	0	0	0
39	3	0	1	5	0	3	6	1	1	0	2	2	0	4.13	28	1	0	0	0	158	52	20.83	1	1	0	8.25	1	1		2	1	1	0	0
34	2	0	1	11	0	1	8	22	0.454545	1	1	1	0	12.41	48	1	0	0	0	164	66	24.539	0	1	0	7.06	1	10	1		0	0	0	0
31	2	0	9	8	0	1	9	3	0.666667	1	1	1	0	2.78	12	1	0	0	0	165	55	20.202	0	1	0	6.25	1	2	1		1	1	0	0
40	3	0	1	6	1	1	9	3	0.666667	0	1	1	1	5.6	53	0	0	0	0	165	60	22.0386	0	1	0	5.92	1	2		1	1	0	0	0
45	3	0	1	6	0	3	6	4	0.75	0	2	2	1	4.25	32	0	1	0	0	162	54	20.5761	0	1	0	10.6	1	3		2	1	0	0	0
34	2	0	1	5	0	3	4	3	0.666667	0	2	2	1	5.93	34	1	0	0	0	160	69	26.9531	0	1	0	6.77	1	2		2	1	0	0	0
33	2	0	6	8	1	1	11	2	1	1	1	1	1	2.13	16	0	0	0	0	160	60	23.4375	1	1	0	8.49	1	2	1		1	0	0	0
36	3	0	1	8	1	1	11	20	0.75	0	2	2	1	4.08	33	0	0	0	0	151	47	20.6131	0	0	0	5.43	1	15		2	1	0	0	0
40	3	0	1	16	1	1	10	18	0.722222	0	2	2	1	3.51	25	0	0	0	2	154	60	25.2994	0	1	0	6.02	1	13		2	1	0	0	0
33	2	0	1	12	1	1	11	12	0.833333	0	2	2	1	3.4	45	0	0	0	0	160	48	18.75	0	1	0	8.53	1	10		2	1	0	0	0
29	1	0	1	6	0	3	6	9	0.555556	0	2	2	0	4.54	37	0	0	1	2	160	47	18.3594	0	1	0	7.42	1	5		2	0	0	0	0
31	2	0	1	14	0	1	12	7	0.857143	0	1	2	1	1.93	10	0	0	1	2	155	47	19.563	0	1	0	4.55	2	6		2	1	0	0	0
33	2	0	10	6	0	2	11	23	0.347826	0	2	2	1	3.02	48	1	0	0	0	158	48	19.2277	0	1	0	5.65	2	8		2	1	0	0	0
35	3	0	1	5	1	3	7	2	0.5	1	1	1	1	4.63	47	0	0	0	0	155	54	22.4766	0	0	0	10.59	1	1	1		1	0	0	0
34	2	0	1	5	0	1	10	1	1	0	2	2	1	2.5	57	0	1	0	0	162	57	21.7193	0	0	0	8.15	1	1		2	1	0	0	0
30	2	0	1	11	0	1	9	11	0.818182	0	1	2	1	3.32	69	1	0	0	0	157	62	25.1532	1	1	0	8.65	1	9		2	1	0	0	0
31	2	0	1	10	1	1	11	12	0.833333	0	2	2	0	5.93	67	0	0	0	0	158	50	20.0288	0	1	1	7.9	1	10		2	0	0	0	0
34	2	0	1	8	1	3	8	25	0.8	0	2	2	0	5.37	44	1	0	0	0	165	58	21.3039	0	1	0	6.54	1	20		2	0	0	0	0
24	1	0	1	9	0	2	9	7	0.714286	1	1	1	1	3.01	22	1	0	0	0	162	46	17.5278	0	1	0	7.45	1	5	1		1	0	0	0
30	2	0	1	6	0	2	10	14	0.714286	0	2	2	1	2.29	40	1	0	0	0	163	50	18.8189	0	1	0	8.28	1	10		2	1	0	0	0
35	3	0	3	5	0	4	7	11	0.636364	1	2	2	1	4.59	63	1	0	0	1	161	51	19.6752	0	1	0	3.91	1	7	2		1	0	0	0
23	1	0	6	13	0	1	11	1	1	1	1	2	0	3.94	47.71	0	1	0	0	165	58	21.3039	0	1	0	5.72	1	1	2		0	0	0	0
34	2	0	6	6	0	1	6	5	0.2	0	1	2	0	3.05	20	1	0	0	0	160	54	21.0938	0	1	0	6.3	1	1		2	1	1	0	0
34	2	0	10	12	0	1	10	8	0.5	0	1	2	1	4.34	44	1	0	0	0	152	49	21.2084	0	1	0	5.95	1	4		2	1	0	0	0
29	1	0	1	7	0	1	9	2	0.5	0	2	2	0	2.54	67	1	0	0	0	158	57	22.8329	0	1	0	6.12	1	1		2	0	0	0	0
23	1	0	9	10	1	1	12	5	0.6	0	1	1	1	4.38	56	0	0	0	0	162	56	21.3382	0	1	0	12.39	1	3		1	1	0	0	0
28	1	0	6	5	1	3	11	1	1	0	2	2	0	4.87	47	0	0	0	0	160	50	19.5312	0	1	0	5.41	1	1		2	0	0	0	0
41	3	0	2	6	0	2	6	1	1	1	2	2	1	2.46	2	1	0	0	1	165	53	19.4674	0	1	0	7.2	1	1	2		1	0	0	0
31	2	0	1	6	0	2	9	7	0.714286	0	2	2	0	6.33	25	1	0	0	0	157	50	20.2848	0	0	0	7.95	1	5		2	0	0	0	0
34	2	0	9	13	0	1	11	3	0.333333	0	2	1	1	5.65	54	1	0	0	0	155	57	23.7253	0	1	0	17.53	1	1		1	1	0	0	0
32	2	0	1	9	1	2	12	6	0.666667	0	2	1	1	2.46	37	0	0	0	0	153	42	17.9418	0	1	0	10.24	1	4		1	1	0	0	0
29	1	0	5	15	0	1	11	13	0.692308	0	1	1	0	3.1	42	1	0	0	0	163	52	19.5717	0	1	0	6.4	1	9		1	0	0	0	0
28	1	0	3	5	1	4	4	11	0.909091	0	2	2	0	3.02	19.89	1	0	0	0	165	56	20.5693	0	1	0	6.82	2	10		2	0	0	0	0
31	2	0	3	5	0	2	8	16	0.6875	0	2	2	1	4.57	35	1	0	0	0	160	43	16.7969	0	1	0	7.75	1	11		2	1	0	0	0
26	1	0	4	12	0	1	10	1	1	0	2	2	0	4.84	26	1	0	0	0	159	53	20.9644	0	1	0	7.8	1	1		2	0	0	0	0
41	3	0	3	17	0	1	12	12	0.5	0	2	2	0	12.76	68	1	0	0	0	152	48	20.7756	0	0	0	4.48	1	6		2	0	0	0	0
26	1	0	1	14	0	1	12	9	0.444444	0	2	2	0	6.34	42	1	0	0	0	153	56	23.9224	0	0	0	6.71	1	4		2	0	0	0	0
40	3	0	1	5	0	3	9	7	0.857143	0	1	1	0	5.28	35	1	0	0	0	155	47	19.563	0	1	0	8.74	2	6		1	0	0	0	0
30	2	0	1	16	1	1	11	1	1	0	2	2	1	4.22	56	1	0	0	0	163	60	22.5827	0	1	0	9.27	1	1		2	1	0	0	0
30	2	0	10	5	0	3	8	3	1	1	2	1	1	6.5	47	0	1	0	0	168	50	17.7154	0	1	0	8.68	1	3	1		1	0	0	0
24	1	0	4	5	0	4	5	18	0.5	0	2	2	1	4.76	74	1	0	0	0	158	56	22.4323	0	1	0	7.54	1	9		2	1	0	0	0
38	3	0	9	7	1	3	9	4	0.75	0	2	2	0	4.24	27	0	0	0	0	167	67	24.0238	1	1	0	7.08	1	3		2	0	0	0	0
40	3	0	1	6	0	2	10	6	0.666667	1	1	1	1	3.78	46	0	0	0	0	162	62	23.6244	0	1	0	9.97	1	4	1		1	0	0	0
35	3	0	1	6	1	3	8	2	1	0	2	2	1	6.53	17	0	0	0	0	162	51	19.433	0	0	0	10.8	2	2		2	1	0	0	0
43	3	0	8	16	1	1	9	25	0.48	1	1	1	1	6.42	16	1	0	0	0	165	60	22.0386	0	1	0	6.93	1	12	1		1	0	0	0
31	2	0	1	8	0	2	7	10	0.6	0	2	2	1	2.89	52	0	1	0	0	158	50	20.0288	0	1	0	6.42	1	6		2	1	0	0	0
33	2	0	1.5	6	0	1	7	22	0.545455	1	2	1	1	4.87	46	0	0	0	0	160	58	22.6562	0	0	0	5.55	1	12	1		1	0	0	0
31	2	0	3	7	1	1	10	13	0.923077	1	1	1	1	4.36	24	0	0	0	1	164	68	25.2826	0	1	0	7.12	1	12	1		1	0	0	0
36	3	0	1	6	0	3	4	1	1	0	1	1	0	4.46	37	0	1	0	0	168	82	29.0533	0	0	0	9.94	2	1		1	0	0	1	1(tubal)
30	2	0	2	12	0	1	10	12	0.583333	1	1	1	0	9.08	41	1	0	0	0	170	49	16.955	0	0	0	7.06	1	7	1		0	0	0	0
29	1	0	6	11	1	2	10	15	0.6	0	1	2	1	4.23	19	1	0	0	0	160	55	21.4844	0	1	0	3.56	1	9		2	1	0	0	0
34	2	0	1	10	0	1	10	10	0.7	0	2	2	1	5.37	66	1	0	0	0	152	61	26.4024	0	0	0	7.29	1	7		2	1	0	0	0
25	1	0	3	16	0	1	9	9	0.666667	0	2	1	0	3.7	28	0	0	1	0	160	62	24.2188	0	1	0	6.22	1	6		1	0	0	0	0
31	2	0	2	7	0	4	10	4	0.25	0	1	1	1	4.25	17	1	0	0	0	160	65	25.3906	0	0	0	8.26	1	1		1	1	0	0	0
29	1	0	2	9	1	1	10	15	0.8	0	2	2	1	21.53	15	1	0	0	0	175	58	18.9388	0	0	0	8.52	1	12		2	1	0	0	0
43	3	0	7	6	0	2	7	8	0.5	0	2	2	0	5.63	10	1	0	0	0	161	50	19.2894	0	1	0	10.48	1	4		2	0	0	0	0
41	3	0	10	5	0	2	9	24	0.291667	1	2	1	1	6.02	15	0	1	0	0	171	73	24.9649	0	0	0	5.29	1	7	1		1	0	0	0
35	3	0	1	17	1	1	12	13	0.538462	1	2	2	1	3.89	10	1	0	0	0	167	65	23.3067	0	1	0	5.8	1	7	2		1	0	0	0
32	2	0	3	6	0	2	9	18	0.611111	0	2	1	1	2.2	19	1	0	0	0	160	52	20.3125	0	0	0	5.53	1	11		1	1	0	0	0
34	2	0	1	6	1	3	4	1	1	1	1	1	0	2.52	29	0	0	0	0	165	67	24.6097	0	0	1	6.96	2	1	1		0	0	0	0
30	2	0	1	8	0	2	7	8	1	0	2	2	1	9.44	25	0	0	1	0	160	47	18.3594	0	0	1	10.17	1	8		2	1	0	0	0
36	3	0	1	6	1	1	10	6	0.666667	0	1	1	0	6.58	30	0	0	0	0	158	55	22.0317	0	1	0	13.12	1	4		1	0	0	0	0
